# Supplementary material for: Profiling and Functional Analysis of long non-coding RNAs in yak healthy and atretic follicles
Source: Anim Reprod. 2022 Oct 24;19(3):e20210131. doi: 10.1590/1984-3143-AR2021-0131 (PMC9613354; doi:10.1590/1984-3143-AR2021-0131)
Supplement: Table 1 [file 1984-3143-ar-19-3-e20210131-suppl01.xlsx]

## Sheet: supplementary table1
t_id	class_code	chr	strand	start	end	t_name	num_exons	length	gene_id	gene_name	FPKM.HF	FPKM.AF	fc	log2(fc)	pval	qval	regulation	significant
81125	u	NC_037350.1	-	25224255	25224585	MSTRG.21442.4	2	271	MSTRG.21442	.	8865.81	4.6183	1919.71	10.9067	1.81169e-28	4.94229e-24	up	yes
78509	x	NC_037349.1	-	45007079	45101800	MSTRG.20814.1	2	2075	MSTRG.20814	ERC2	221.05	0.886269	249.416	7.96241	1.14184e-19	5.19157e-16	up	yes
93579	u	NC_037356.1	-	43671617	43678530	MSTRG.24709.1	1	6914	MSTRG.24709	.	3919.51	22.5004	174.198	7.44458	2.71643e-18	1.00486e-14	up	yes
17805	u	NC_037332.1	+	22470770	22474341	MSTRG.4841.2	2	2871	MSTRG.4841	.	529.26	4.75497	111.307	6.7984	2.29557e-16	6.26231e-13	up	yes
17804	u	NC_037332.1	+	22470770	22474341	MSTRG.4841.1	2	2875	MSTRG.4841	.	605.599	8.0676	75.0655	6.23008	1.09473e-14	1.75672e-11	up	yes
89466	o	NC_037354.1	-	6217392	6226184	MSTRG.23642.1	3	6474	MSTRG.23642	LOC112444681	381.848	6.22032	61.3871	5.93986	7.75873e-14	8.46632e-11	up	yes
39160	u	NC_037337.1	-	42820454	42834794	MSTRG.10540.6	2	454	MSTRG.10540	.	2576.58	52.1883	49.3709	5.62559	6.45567e-13	5.87035e-10	up	yes
99604	u	NW_020192089.1	-	67998	71983	MSTRG.26418.1	2	2669	MSTRG.26418	.	85.3599	3917.44	0.0217897	-5.52021	7.00531e-12	3.53898e-09	down	yes
39158	u	NC_037337.1	-	42820454	42834794	MSTRG.10540.4	2	563	MSTRG.10540	.	5696.4	175.964	32.3726	5.0167	3.66734e-11	1.29935e-08	up	yes
51937	j	NC_037341.1	+	13569339	13617648	MSTRG.14013.5	8	9305	MSTRG.14013	LOC112449612	3.88791	0.161717	24.0414	4.58745	9.21778e-10	1.82994e-07	up	yes
54753	o	NC_037342.1	-	40829720	40852298	MSTRG.14814.1	2	3210	MSTRG.14814	USP47	15.1687	0.806202	18.815	4.23381	7.35216e-09	1.00283e-06	up	yes
74526	i	NC_037348.1	-	7886052	7893158	MSTRG.19758.2	1	7107	MSTRG.19758	IGF1R	0.347545	7.74841	0.0448537	-4.47863	7.66883e-09	1.03567e-06	down	yes
3	u	NC_006853.1	.	8477	8837	MSTRG.3.1	1	361	MSTRG.3	.	118.137	8.3623	14.1273	3.82042	9.39956e-08	8.21859e-06	up	yes
5	u	NC_006853.1	+	10351	13385	MSTRG.8.1	2	255	MSTRG.8	.	166.435	11.9573	13.9191	3.79899	1.05145e-07	9.01998e-06	up	yes
15474	o	NC_037331.1	+	63811118	63812506	MSTRG.4211.2	2	1343	MSTRG.4211	LOC112446388	30.9674	2.23322	13.8667	3.79355	1.09749e-07	9.2122e-06	up	yes
31568	o	NC_037335.1	+	22472584	22502455	MSTRG.8289.2	2	2506	MSTRG.8289	MIR31	10.9476	0.815442	13.4254	3.74689	1.6384e-07	1.30308e-05	up	yes
19610	o	NC_037332.1	-	57203695	57205181	MSTRG.5327.4	2	1437	MSTRG.5327	ZC3H10	39.3929	591.242	0.0666273	-3.90774	2.15567e-07	1.63352e-05	down	yes
6	u	NC_006853.1	.	13645	14050	MSTRG.5.1	1	406	MSTRG.5	.	61.6873	4.92235	12.5321	3.64756	2.98089e-07	2.16635e-05	up	yes
37418	j	NC_037337.1	-	4680644	4691302	MSTRG.10075.3	2	2448	MSTRG.10075	ATG12	0.469797	7.17283	0.0654967	-3.93243	3.12912e-07	2.24638e-05	down	yes
38585	u	NC_037337.1	.	27050898	27051985	MSTRG.10385.1	1	1088	MSTRG.10385	.	12.3199	0.99397	12.3946	3.63164	3.89623e-07	2.68689e-05	up	yes
62478	j	NC_037344.1	+	69861285	69871056	MSTRG.16701.1	3	7013	MSTRG.16701	TUG1	19.0665	1.72718	11.0391	3.46455	6.95608e-07	4.35233e-05	up	yes
51977	u	NC_037341.1	.	13865574	13868861	MSTRG.13949.1	1	3288	MSTRG.13949	.	0.375083	5.01442	0.0748008	-3.7408	8.46539e-07	5.1092e-05	down	yes
28334	j	NC_037334.1	-	23240415	23265433	MSTRG.7429.1	5	4209	MSTRG.7429	LYRM7	0.473179	5.91732	0.079965	-3.64449	1.35961e-06	7.28743e-05	down	yes
60766	j	NC_037344.1	+	34951813	34953264	MSTRG.16248.2	2	1268	MSTRG.16248	CETN4	1.4426	16.7534	0.0861075	-3.53772	2.57637e-06	0.000123739	down	yes
8557	u	NC_037330.1	-	75733	79520	MSTRG.2492.1	1	3788	MSTRG.2492	.	22.2691	2.35506	9.45586	3.24121	2.67685e-06	0.000126999	up	yes
37331	o	NC_037337.1	-	1816001	1817598	MSTRG.10060.1	3	677	MSTRG.10060	LOC112448611	60.1086	6.57642	9.14002	3.1922	3.81832e-06	0.00017215	up	yes
89540	j	NC_037354.1	+	7778083	7786606	MSTRG.23655.3	3	5757	MSTRG.23655	SPCS3	1.01919	10.2925	0.0990227	-3.3361	6.88522e-06	0.000279924	down	yes
31803	i	NC_037335.1	+	27848460	27858228	MSTRG.8451.1	2	8726	MSTRG.8451	BNC2	3.63245	0.427357	8.4998	3.08743	6.98715e-06	0.000282803	up	yes
91228	j	NC_037355.1	+	28287394	28297656	MSTRG.24128.5	5	1530	MSTRG.24128	ANAPC16	0.57217	5.36455	0.106658	-3.22894	1.92574e-05	0.0006575	down	yes
38549	u	NC_037337.1	+	26778560	26778963	MSTRG.10380.1	1	404	MSTRG.10380	.	37413.7	5231.3	7.1519	2.83833	2.47617e-05	0.000800595	up	yes
39152	u	NC_037337.1	-	42820453	42834795	MSTRG.10540.1	2	451	MSTRG.10540	.	6615.94	937.471	7.05723	2.8191	2.7546e-05	0.000875823	up	yes
18828	i	NC_037332.1	.	38085029	38089389	MSTRG.5066.1	1	4361	MSTRG.5066	PRICKLE1	274.479	39.4714	6.95385	2.79781	3.09938e-05	0.000965473	up	yes
63816	u	NC_037345.1	.	21354180	21356021	MSTRG.17083.1	1	1842	MSTRG.17083	.	1.77032	14.4415	0.122585	-3.02814	4.01703e-05	0.00119765	down	yes
55240	u	NC_037342.1	.	48895159	48896243	MSTRG.14904.1	1	1085	MSTRG.14904	.	11.1162	1.5949	6.96983	2.80112	4.09089e-05	0.00121568	up	yes
96971	j	NC_037357.1	-	81898387	81922657	MSTRG.25684.3	6	2575	MSTRG.25684	YIPF6	0.668274	5.23078	0.127758	-2.96852	6.24467e-05	0.00173477	down	yes
55822	u	NC_037342.1	.	60615749	60616534	MSTRG.15014.1	1	786	MSTRG.15014	.	1.30355	10.2522	0.127148	-2.97542	7.28632e-05	0.00197585	down	yes
107	i	NC_037328.1	+	1977541	1978138	MSTRG.47.1	3	508	MSTRG.47	SON	8.44355	62.2829	0.135568	-2.88292	8.54783e-05	0.00223571	down	yes
45451	j	NC_037338.1	-	104128230	104131872	MSTRG.12293.2	4	1104	MSTRG.12293	LOC107132967	1.473	11.0019	0.133886	-2.90092	8.93757e-05	0.00230451	down	yes
98931	u	NW_020190673.1	-	6024	15014	MSTRG.26238.3	3	770	MSTRG.26238	.	1.49267	11.2486	0.132698	-2.91378	9.33009e-05	0.00237652	down	yes
96745	i	NC_037357.1	-	77164475	77175796	MSTRG.25629.4	3	6960	MSTRG.25629	XIST	12.9606	2.172	5.96714	2.57704	0.000103997	0.00258854	up	yes
31802	i	NC_037335.1	+	27848460	27856464	MSTRG.8451.2	2	6953	MSTRG.8451	BNC2	0.472642	3.40514	0.138803	-2.84889	0.000106031	0.00263195	down	yes
6687	u	NC_037329.1	.	102927452	102929213	MSTRG.2045.1	1	1762	MSTRG.2045	.	19.1558	3.27325	5.85222	2.54898	0.000127028	0.00307754	up	yes
98097	i	NC_037357.1	-	119014659	119015134	MSTRG.26017.1	1	476	MSTRG.26017	LOC784572	10.7457	74.0032	0.145206	-2.78382	0.00014104	0.00337211	down	yes
42619	i	NC_037338.1	+	31435292	31440249	MSTRG.11593.1	1	4958	MSTRG.11593	FSHR	8.49459	1.51945	5.59057	2.483	0.00017538	0.00405799	up	yes
96948	i	NC_037357.1	-	80601312	80603709	MSTRG.25677.1	1	2398	MSTRG.25677	EDA	11.2402	2.00964	5.59315	2.48366	0.000181278	0.00417323	up	yes
35114	u	NC_037336.1	.	30147803	30150212	MSTRG.9381.1	1	2410	MSTRG.9381	.	2.52026	0.440388	5.72282	2.51673	0.000209802	0.0046913	up	yes
74015	i	NC_037347.1	+	57492871	57505373	MSTRG.19574.3	1	12503	MSTRG.19574	FBXL7	2.93701	0.543827	5.40063	2.43313	0.000231425	0.00507498	up	yes
16556	j	NC_037331.1	+	99462852	99479221	MSTRG.4532.2	3	2189	MSTRG.4532	STMP1	0.519502	3.46434	0.149957	-2.73738	0.000237397	0.00518511	down	yes
38068	j	NC_037337.1	+	20936646	20945396	MSTRG.10278.2	4	1175	MSTRG.10278	NEDD8	2.82154	18.1303	0.155625	-2.68385	0.00024493	0.00531559	down	yes
51131	j	NC_037340.1	-	78115035	78143132	MSTRG.13784.2	3	1833	MSTRG.13784	UBE2V1	1.56981	10.09	0.155582	-2.68425	0.000248878	0.00539269	down	yes
53974	u	NC_037342.1	+	20992559	20993008	MSTRG.14618.1	1	450	MSTRG.14618	.	771.458	147.244	5.2393	2.38937	0.000269203	0.00579077	up	yes
96743	i	NC_037357.1	-	77164475	77175796	MSTRG.25629.2	2	6960	MSTRG.25629	XIST	25.6259	4.91337	5.21555	2.38282	0.000280114	0.00597459	up	yes
44780	i	NC_037338.1	-	98765176	98766757	MSTRG.12168.1	2	866	MSTRG.12168	LOC112448839	19.5657	3.68885	5.30401	2.40708	0.000283727	0.00602715	up	yes
45936	j	NC_037339.1	+	13141889	13226224	MSTRG.12422.2	6	3087	MSTRG.12422	DNAJC15	0.815007	5.1673	0.157724	-2.66453	0.000286829	0.00607035	down	yes
43649	u	NC_037338.1	+	71360116	71360566	MSTRG.11862.1	1	451	MSTRG.11862	.	3.48447	21.9412	0.15881	-2.65463	0.000318187	0.00658084	down	yes
30314	i	NC_037334.1	.	67069228	67072492	MSTRG.7889.1	1	3265	MSTRG.7889	SGCD	2.0192	0.381377	5.29451	2.4045	0.000341964	0.00692409	up	yes
75165	j	NC_037348.1	+	27774270	27798215	MSTRG.19894.3	2	1030	MSTRG.19894	LOC100335190	1.79279	10.8639	0.165022	-2.59927	0.000421876	0.00822056	down	yes
46081	u	NC_037339.1	.	18095474	18096140	MSTRG.12457.1	1	667	MSTRG.12457	.	63.726	12.8979	4.94081	2.30475	0.000433025	0.00840776	up	yes
35124	x	NC_037336.1	+	31210485	31281954	MSTRG.9409.1	2	4759	MSTRG.9409	LOC112448028	3.4405	0.688571	4.99658	2.32094	0.000434724	0.00843476	up	yes
3424	j	NC_037328.1	-	135868597	135881053	MSTRG.1110.8	3	2383	MSTRG.1110	CDV3	2.50291	14.7719	0.169437	-2.56118	0.000436646	0.00846603	down	yes
47188	i	NC_037339.1	-	68138654	68146565	MSTRG.12783.1	1	7912	MSTRG.12783	GPC6	0.627893	3.69258	0.170042	-2.55604	0.000452746	0.00871624	down	yes
96744	i	NC_037357.1	-	77164475	77175796	MSTRG.25629.3	3	6069	MSTRG.25629	XIST	14.11	2.92842	4.81831	2.26853	0.000500649	0.00945098	up	yes
99160	u	NW_020191124.1	-	6317	10426	MSTRG.26280.1	2	277	MSTRG.26280	.	21.8689	4.43298	4.93323	2.30253	0.000548905	0.0102143	up	yes
99039	j	NW_020190807.1	-	762	14611	MSTRG.26260.1	6	2535	MSTRG.26260	MAD2L1	7.2888	1.51916	4.79793	2.26241	0.000559038	0.0103534	up	yes
60899	j	NC_037344.1	+	40337328	40341571	MSTRG.16270.1	2	2728	MSTRG.16270	C17H4orf46	1.16295	6.56978	0.177016	-2.49805	0.000621758	0.0113153	down	yes
34687	u	NC_037336.1	-	10522268	10524600	MSTRG.9269.1	2	1589	MSTRG.9269	.	3.40635	0.708043	4.81094	2.26632	0.000701053	0.0124672	up	yes
58014	u	NC_037343.1	.	34369571	34370485	MSTRG.15465.1	1	915	MSTRG.15465	.	1.89241	10.5754	0.178944	-2.48242	0.000739821	0.0130293	down	yes
94686	u	NC_037357.1	.	5935084	5939935	MSTRG.24973.1	1	4852	MSTRG.24973	.	1.77937	0.379239	4.69195	2.23019	0.000747312	0.0131194	up	yes
66634	i	NC_037345.1	+	57243855	57244884	MSTRG.17743.1	1	1030	MSTRG.17743	LOC100336984	6.62838	1.42228	4.66039	2.22045	0.000837248	0.0143198	up	yes
98726	u	NW_020190302.1	-	5982	13699	MSTRG.26171.1	2	298	MSTRG.26171	.	14.2101	3.01129	4.71893	2.23846	0.000864333	0.0146636	up	yes
19232	i	NC_037332.1	-	51061101	51064704	MSTRG.5220.1	2	3097	MSTRG.5220	MON2	1.86852	0.40708	4.59006	2.19851	0.000918966	0.0153989	up	yes
84129	u	NC_037351.1	.	53357370	53359421	MSTRG.22261.1	1	2052	MSTRG.22261	.	0.494664	2.68407	0.184296	-2.4399	0.00106819	0.0173868	down	yes
42803	i	NC_037338.1	.	38999947	39000425	MSTRG.11630.1	1	479	MSTRG.11630	CCDC85A	2.51238	13.3238	0.188564	-2.40688	0.00110086	0.017844	down	yes
79117	j	NC_037349.1	-	51421534	51423482	MSTRG.20963.2	4	356	MSTRG.20963	TMA7	7.65167	40.031	0.191144	-2.38727	0.00110304	0.0178687	down	yes
81101	x	NC_037350.1	+	25102182	25123380	MSTRG.21438.1	2	578	MSTRG.21438	LOC100138641	31.3631	7.20252	4.35447	2.1225	0.00111194	0.017976	up	yes
95187	o	NC_037357.1	+	24311158	24312170	MSTRG.25118.2	2	905	MSTRG.25118	LOC112445041	6.39177	32.9365	0.194063	-2.3654	0.00112064	0.0180936	down	yes
79594	i	NC_037349.1	+	57163472	57165220	MSTRG.21049.1	1	1749	MSTRG.21049	RBSN	5.22597	26.2018	0.199451	-2.3259	0.00131538	0.0205872	down	yes
4	u	NC_006853.1	.	9097	9858	MSTRG.7.1	1	762	MSTRG.7	.	299.206	72.3122	4.1377	2.04883	0.00142439	0.0217688	up	yes
99942	u	NW_020192292.1	-	9225996	9305172	MSTRG.26552.1	2	6763	MSTRG.26552	.	5.354	1.29094	4.14738	2.0522	0.00145354	0.0221257	up	yes
96747	i	NC_037357.1	-	77164475	77175796	MSTRG.25629.6	3	8768	MSTRG.25629	XIST	9.54139	2.32478	4.10422	2.03711	0.00152082	0.0229345	up	yes
53766	u	NC_037342.1	.	7978823	7983029	MSTRG.14520.1	1	4207	MSTRG.14520	.	0.42592	2.11951	0.200952	-2.31508	0.00164742	0.0243058	down	yes
40596	j	NC_037337.1	+	81495943	81501106	MSTRG.10998.12	6	3264	MSTRG.10998	SRSF5	1.71033	0.403078	4.24317	2.08514	0.00168777	0.024754	up	yes
97701	o	NC_037357.1	+	95456041	95471244	MSTRG.25914.1	2	2717	MSTRG.25914	LOC784119	1.47866	0.344802	4.28842	2.10045	0.0017217	0.0251839	up	yes
33825	u	NC_037335.1	.	89584306	89585573	MSTRG.8981.1	1	1268	MSTRG.8981	.	4.36765	1.05209	4.15142	2.0536	0.0018827	0.0270316	up	yes
53438	i	NC_037341.1	+	78037875	78040873	MSTRG.14437.1	1	2999	MSTRG.14437	RALYL	1.93191	0.468996	4.11924	2.04238	0.00192979	0.0276028	up	yes
99862	i	NW_020192292.1	.	5208771	5210309	MSTRG.26529.1	1	1539	MSTRG.26529	LOC112441535	0.566411	2.83515	0.199782	-2.3235	0.00193058	0.0276028	down	yes
60755	j	NC_037344.1	+	34747547	34768760	MSTRG.16249.9	4	2029	MSTRG.16249	NUDT6	0.45515	2.26831	0.200656	-2.3172	0.00198319	0.0281778	down	yes
81878	o	NC_037350.1	+	30965829	31002921	MSTRG.21616.2	2	402	MSTRG.21616	LOC528329	296.087	75.6563	3.91358	1.96849	0.0020777	0.0291412	up	yes
6878	u	NC_037329.1	.	107006997	107007757	MSTRG.2092.1	1	761	MSTRG.2092	.	7.79153	1.93198	4.03292	2.01182	0.00216556	0.030049	up	yes
61556	j	NC_037344.1	-	54370597	54377435	MSTRG.16460.3	4	1314	MSTRG.16460	VPS29	4.6298	21.6029	0.214314	-2.2222	0.00217145	0.0300849	down	yes
77535	j	NC_037349.1	-	14883996	14890827	MSTRG.20480.1	3	1924	MSTRG.20480	HIGD1A	2.44545	11.3878	0.214743	-2.21932	0.00221988	0.0305233	down	yes
81313	j	NC_037350.1	-	27512616	27515084	MSTRG.21484.3	3	2059	MSTRG.21484	LOC104975663	0.643109	3.06194	0.210033	-2.25131	0.00231812	0.0314775	down	yes
80253	i	NC_037350.1	+	9226947	9231075	MSTRG.21233.1	1	4129	MSTRG.21233	TCP11	1.04315	4.84012	0.215521	-2.2141	0.0023286	0.0316041	down	yes
77851	u	NC_037349.1	.	26459571	26460735	MSTRG.20563.1	1	1165	MSTRG.20563	.	2.11859	9.86712	0.214712	-2.21952	0.00237154	0.0320911	down	yes
95190	o	NC_037357.1	+	24311158	24312170	MSTRG.25118.5	3	905	MSTRG.25118	LOC112445041	1.9846	9.26801	0.214134	-2.22341	0.00248313	0.0331271	down	yes
8542	u	NC_037330.1	.	3154	6122	MSTRG.2477.1	1	2969	MSTRG.2477	.	3.29924	0.851003	3.87688	1.9549	0.00252194	0.0334949	up	yes
21319	j	NC_037332.1	-	101116788	101123223	MSTRG.5720.8	3	1396	MSTRG.5720	RIMKLB	0.846479	3.96394	0.213545	-2.22739	0.00264262	0.034659	down	yes
39809	j	NC_037337.1	-	59152918	59290763	MSTRG.10782.1	4	958	MSTRG.10782	LOC104973172	1.58193	7.31383	0.216292	-2.20895	0.00265401	0.0347415	down	yes
87588	i	NC_037353.1	.	13612648	13617402	MSTRG.23193.1	1	4755	MSTRG.23193	CPEB3	1.6153	0.418482	3.85991	1.94857	0.00265586	0.0347491	up	yes
73028	i	NC_037347.1	+	7898002	7901201	MSTRG.19263.1	2	3177	MSTRG.19263	ARHGEF28	0.424463	1.97137	0.215313	-2.21549	0.00266542	0.0348408	down	yes
34796	i	NC_037336.1	.	15018637	15020699	MSTRG.9299.1	1	2063	MSTRG.9299	FILIP1	1.69578	0.431469	3.93025	1.97462	0.00304993	0.0388795	up	yes
31368	j	NC_037335.1	+	11049672	11056209	MSTRG.8219.3	2	4886	MSTRG.8219	CCDC25	0.640443	2.84975	0.224737	-2.15369	0.00309651	0.039308	down	yes
9162	u	NC_037330.1	.	11920314	11920825	MSTRG.2627.1	1	512	MSTRG.2627	.	2.06667	9.47528	0.218112	-2.19686	0.00322366	0.0405634	down	yes
22775	u	NC_037333.1	.	1020297	1027098	MSTRG.6051.1	1	6802	MSTRG.6051	.	2.05459	0.556126	3.69448	1.88537	0.00331123	0.041398	up	yes
72811	u	NC_037346.1	-	63442843	63445149	MSTRG.19169.1	2	995	MSTRG.19169	.	2.0528	8.91636	0.230229	-2.11886	0.00378534	0.0457934	down	yes
33936	u	NC_037335.1	-	93311407	93311767	MSTRG.9016.1	1	361	MSTRG.9016	.	5.98619	25.7136	0.232802	-2.10282	0.00406403	0.048329	down	yes
542	u	NC_037328.1	-	35932022	35933998	MSTRG.186.1	1	1977	MSTRG.186	.	3.47766	0.959605	3.62406	1.85761	0.0040996	0.0486248	up	yes
23137	i	NC_037333.1	.	17327234	17330029	MSTRG.6170.1	1	2796	MSTRG.6170	SGMS2	2.3411	0.644944	3.62993	1.85994	0.00411156	0.0487455	up	yes
40597	j	NC_037337.1	+	81495943	81501106	MSTRG.10998.13	8	2564	MSTRG.10998	SRSF5	3.28709	0.923411	3.55973	1.83177	0.00440173	0.0513213	up	yes
95186	o	NC_037357.1	+	24311158	24312170	MSTRG.25118.1	2	959	MSTRG.25118	LOC112445041	11.6874	48.5825	0.240568	-2.05548	0.00442573	0.0515076	down	yes
8192	u	NC_037329.1	-	130861738	130863893	MSTRG.2405.1	1	2156	MSTRG.2405	.	1.64127	0.448578	3.65884	1.87138	0.00445949	0.0517948	up	yes
6811	j	NC_037329.1	+	106556360	106566507	MSTRG.2077.4	3	4653	MSTRG.2077	CNOT9	0.411869	1.73925	0.236808	-2.07821	0.00463719	0.0534668	down	yes
22773	u	NC_037333.1	.	997541	1002232	MSTRG.6049.1	1	4692	MSTRG.6049	.	1.60997	0.458104	3.51442	1.81328	0.00472429	0.0541735	up	yes
43650	u	NC_037338.1	-	71360170	71360622	MSTRG.11863.1	1	453	MSTRG.11863	.	14.2851	4.03324	3.54185	1.8245	0.00479341	0.0548048	up	yes
16954	i	NC_037331.1	+	109910995	109918614	MSTRG.4657.1	2	2049	MSTRG.4657	CNTNAP2	3.00253	0.850951	3.52844	1.81903	0.00494249	0.0556923	up	yes
44103	i	NC_037338.1	.	81787385	81790546	MSTRG.11983.1	1	3162	MSTRG.11983	FAM49A	0.407796	1.7098	0.238505	-2.06791	0.00500304	0.0562352	down	yes
24555	u	NC_037333.1	.	84433541	84433964	MSTRG.6598.1	1	424	MSTRG.6598	.	7.74662	31.7324	0.244124	-2.03432	0.00517273	0.0577618	down	yes
16949	i	NC_037331.1	-	109754101	109754749	MSTRG.4652.1	1	649	MSTRG.4652	CNTNAP2	5.59961	1.59012	3.5215	1.81619	0.00534886	0.0592617	up	yes
57632	i	NC_037343.1	.	24057866	24077020	MSTRG.15363.1	1	19155	MSTRG.15363	MARK1	2.00235	7.97696	0.251016	-1.99415	0.00567698	0.0618729	down	yes
19609	j	NC_037332.1	-	57203638	57205217	MSTRG.5327.3	3	594	MSTRG.5327	ZC3H10	253.319	997.8	0.253877	-1.9778	0.00605353	0.0651698	down	yes
19100	i	NC_037332.1	.	46833162	46835134	MSTRG.5158.1	1	1973	MSTRG.5158	GRIP1	1.58298	0.452794	3.49603	1.80572	0.00613258	0.0658908	up	yes
55796	j	NC_037342.1	-	58214578	58221042	MSTRG.15010.1	2	4450	MSTRG.15010	LIN7C	1.40878	5.57774	0.252572	-1.98523	0.00613834	0.0659267	down	yes
85426	x	NC_037352.1	+	13161530	13163248	MSTRG.22587.1	2	1693	MSTRG.22587	LOC104975849	0.698487	2.8852	0.242093	-2.04636	0.00617231	0.0662134	down	yes
724	u	NC_037328.1	.	44640458	44643133	MSTRG.261.1	1	2676	MSTRG.261	.	0.362082	1.50144	0.241156	-2.05196	0.00617919	0.0662351	down	yes
80466	o	NC_037350.1	-	11759014	11765621	MSTRG.21287.2	2	5484	MSTRG.21287	TRNAL-CAA	2.32326	0.699028	3.32356	1.73273	0.00635954	0.0676751	up	yes
96438	u	NC_037357.1	.	64709502	64710907	MSTRG.25531.1	1	1406	MSTRG.25531	.	4.82358	1.44007	3.34954	1.74396	0.00646724	0.0684619	up	yes
87591	i	NC_037353.1	.	13689061	13691052	MSTRG.23196.1	1	1992	MSTRG.23196	CPEB3	1.61288	0.466626	3.45647	1.7893	0.00649491	0.0687015	up	yes
48162	o	NC_037340.1	+	19720818	19754383	MSTRG.13088.1	2	1277	MSTRG.13088	NRP1	2.66006	0.777134	3.42292	1.77523	0.00660133	0.0695574	up	yes
89435	u	NC_037354.1	.	5979454	5979812	MSTRG.23632.1	1	359	MSTRG.23632	.	10.8226	3.21059	3.37092	1.75314	0.00685785	0.0715693	up	yes
58010	i	NC_037343.1	.	33992511	33996046	MSTRG.15481.1	1	3536	MSTRG.15481	CEP170	0.441645	1.75524	0.251615	-1.99071	0.00703014	0.0728379	down	yes
81225	j	NC_037350.1	-	27209414	27211704	MSTRG.21460.2	5	1116	MSTRG.21460	RNF5	1.00496	4.05253	0.247983	-2.01169	0.00705072	0.0730234	down	yes
19291	j	NC_037332.1	-	55716592	55718986	MSTRG.5235.1	3	2029	MSTRG.5235	TSPAN31	4.17214	1.26789	3.29061	1.71836	0.00705376	0.0730272	up	yes
38727	i	NC_037337.1	-	30973477	30981593	MSTRG.10414.4	2	3744	MSTRG.10414	DPH6	0.441372	1.74329	0.253184	-1.98174	0.00719959	0.074199	down	yes
11744	i	NC_037330.1	.	62807580	62808271	MSTRG.3281.1	1	692	MSTRG.3281	ADGRL2	4.32102	16.7189	0.258451	-1.95203	0.00734517	0.0753295	down	yes
99211	u	NW_020191185.1	+	19648	25589	MSTRG.26303.2	2	868	MSTRG.26303	.	1.37427	5.43991	0.252628	-1.98491	0.00750256	0.0764264	down	yes
53435	i	NC_037341.1	+	77706053	77709997	MSTRG.14435.1	1	3945	MSTRG.14435	RALYL	7.10228	2.21367	3.20838	1.68185	0.00753385	0.0766593	up	yes
86742	j	NC_037352.1	-	36252260	36255503	MSTRG.22967.2	4	721	MSTRG.22967	LAMTOR4	8.79196	2.68813	3.27065	1.70958	0.00762601	0.0774526	up	yes
72231	j	NC_037346.1	+	55087072	55093977	MSTRG.19048.5	4	1588	MSTRG.19048	MXRA7	1.33134	5.13817	0.259108	-1.94838	0.00770575	0.0781162	down	yes
24701	i	NC_037333.1	.	86451095	86453512	MSTRG.6626.1	1	2418	MSTRG.6626	SLC4A4	1.54487	0.465283	3.32028	1.7313	0.0077354	0.0782431	up	yes
44785	j	NC_037338.1	+	98789901	98793301	MSTRG.12171.1	3	708	MSTRG.12171	C11H9orf16	83.6371	26.312	3.17867	1.66842	0.00775408	0.078403	up	yes
74520	i	NC_037348.1	-	7840848	7857235	MSTRG.19756.1	5	15172	MSTRG.19756	IGF1R	2.12227	0.666694	3.18327	1.67051	0.00781068	0.0788001	up	yes
19980	o	NC_037332.1	+	64558359	64635034	MSTRG.5403.1	2	4744	MSTRG.5403	ANO4	0.283204	1.09977	0.257512	-1.95729	0.00784498	0.0790584	down	yes
6470	j	NC_037329.1	-	95908985	95918922	MSTRG.1981.5	3	2364	MSTRG.1981	METTL21A	0.605679	2.36343	0.256271	-1.96426	0.00795706	0.0797753	down	yes
94677	u	NC_037357.1	-	5710538	5712333	MSTRG.24964.1	1	1796	MSTRG.24964	.	2.46137	0.745857	3.30006	1.72249	0.00806549	0.0805073	up	yes
76277	i	NC_037348.1	.	61185057	61187284	MSTRG.20221.1	1	2228	MSTRG.20221	ATG2B	1.58791	0.480874	3.30213	1.7234	0.00819089	0.0814313	up	yes
96750	i	NC_037357.1	-	77164475	77175796	MSTRG.25629.9	2	10044	MSTRG.25629	XIST	10.5406	3.34937	3.14705	1.654	0.00819654	0.0814577	up	yes
97691	u	NC_037357.1	+	95340510	95347912	MSTRG.25905.1	2	7242	MSTRG.25905	.	2.19672	0.690914	3.17944	1.66877	0.00821014	0.0815335	up	yes
83455	j	NC_037351.1	+	34193636	34202451	MSTRG.22045.1	5	5029	MSTRG.22045	LOC100336909	1.4245	0.442067	3.22237	1.68812	0.00822712	0.0815834	up	yes
69569	u	NC_037346.1	.	27629507	27630985	MSTRG.18462.1	1	1479	MSTRG.18462	.	0.640366	2.52915	0.253194	-1.98168	0.00830002	0.0820676	down	yes
38934	j	NC_037337.1	+	36761553	36777744	MSTRG.10476.2	4	8029	MSTRG.10476	LOC100847604	1.75852	6.59097	0.266808	-1.90612	0.00833581	0.0822129	down	yes
96754	i	NC_037357.1	+	77167338	77172836	MSTRG.25626.7	3	3228	MSTRG.25626	XIST	17.9088	5.70383	3.13979	1.65067	0.00838042	0.0825154	up	yes
41679	u	NC_037338.1	-	5450955	5454862	MSTRG.11325.2	2	1388	MSTRG.11325	.	1.07127	4.14237	0.258614	-1.95113	0.00838463	0.0825154	down	yes
49805	j	NC_037340.1	+	57347478	57357141	MSTRG.13486.3	5	2488	MSTRG.13486	PRELID3B	1.73736	6.55236	0.26515	-1.91512	0.00845366	0.0830151	down	yes
11065	i	NC_037330.1	+	35942525	35943095	MSTRG.3055.1	1	571	MSTRG.3055	NTNG1	6.70128	2.06516	3.24492	1.69818	0.00853909	0.0836132	up	yes
93574	o	NC_037356.1	+	43611894	43614785	MSTRG.24704.2	2	2141	MSTRG.24704	LOC104976804	0.882065	3.34563	0.263647	-1.92332	0.00902457	0.0872706	down	yes
12594	x	NC_037330.1	-	97553709	97636831	MSTRG.3528.1	2	1070	MSTRG.3528	AGBL4	3.01551	0.927067	3.25274	1.70166	0.00903812	0.0873397	up	yes
23202	i	NC_037333.1	.	21426966	21427620	MSTRG.6192.1	1	655	MSTRG.6192	TACR3	20.6601	76.2121	0.271087	-1.88317	0.00916804	0.088376	down	yes
98114	u	NC_037357.1	.	119198800	119201195	MSTRG.26020.1	1	2396	MSTRG.26020	.	0.601344	2.26941	0.264978	-1.91606	0.00928263	0.0892598	down	yes
18750	i	NC_037332.1	-	33960164	33964345	MSTRG.5031.1	2	4161	MSTRG.5031	SLC38A1	0.783808	2.91421	0.268961	-1.89453	0.00932633	0.0896065	down	yes
20010	i	NC_037332.1	+	64635113	64667811	MSTRG.5409.1	2	6584	MSTRG.5409	ANO4	2.1982	8.07987	0.272059	-1.87801	0.00932926	0.0896065	down	yes
99041	j	NW_020190807.1	-	4443	15349	MSTRG.26260.3	4	3340	MSTRG.26260	MAD2L1	5.40367	19.8159	0.272693	-1.87465	0.00943618	0.0903224	down	yes
78227	i	NC_037349.1	.	40959563	40961165	MSTRG.20736.1	1	1603	MSTRG.20736	FHIT	1.91968	0.59291	3.23773	1.69498	0.00979017	0.0928011	up	yes
78510	i	NC_037349.1	+	45096014	45101800	MSTRG.20815.1	2	511	MSTRG.20815	ERC2	11434.9	3753.84	3.04619	1.60701	0.00986116	0.0931484	up	yes
99584	j	NW_020192051.1	+	39557	46834	MSTRG.26412.2	4	3722	MSTRG.26412	LOC112445758	1.60036	5.85161	0.27349	-1.87044	0.00997659	0.0941084	down	yes
544	u	NC_037328.1	-	35941088	35946833	MSTRG.188.1	1	5746	MSTRG.188	.	1.87624	0.607992	3.08596	1.62572	0.010029	0.0945376	up	yes
12292	x	NC_037330.1	-	89695222	89696781	MSTRG.3432.1	1	1560	MSTRG.3432	PLPP3	30.3141	109.662	0.276432	-1.855	0.0101341	0.0952599	down	yes
44510	i	NC_037338.1	.	94833679	94834455	MSTRG.12068.1	1	777	MSTRG.12068	DENND1A	4.79624	17.5268	0.273652	-1.86959	0.0101783	0.0955488	down	yes
41252	i	NC_037337.1	.	101736204	101737984	MSTRG.11183.1	1	1781	MSTRG.11183	KCNK13	1.65038	0.515627	3.20072	1.6784	0.0102216	0.0958562	up	yes
30512	u	NC_037334.1	.	78913297	78917227	MSTRG.7949.1	1	3931	MSTRG.7949	.	1.72558	0.558584	3.0892	1.62723	0.0102689	0.096101	up	yes
89753	u	NC_037354.1	.	19003519	19004104	MSTRG.23711.1	1	586	MSTRG.23711	.	2.20935	8.24232	0.26805	-1.89943	0.0103087	0.096375	down	yes
32903	u	NC_037335.1	.	67215970	67216208	MSTRG.8736.1	1	239	MSTRG.8736	.	4.16904	15.6823	0.265844	-1.91135	0.0104707	0.097455	down	yes
81038	j	NC_037350.1	-	22663029	22705883	MSTRG.21426.3	4	1098	MSTRG.21426	DEFB112	2.9764	0.95025	3.13222	1.64719	0.0108459	0.0996219	up	yes
93584	u	NC_037356.1	+	43671931	43680930	MSTRG.24707.4	4	8417	MSTRG.24707	.	16.1762	5.4077	2.99132	1.58078	0.0110459	0.100983	up	yes
17789	u	NC_037332.1	.	21475744	21475970	MSTRG.4838.1	1	227	MSTRG.4838	.	4.61043	17.242	0.267395	-1.90295	0.0111296	0.101578	down	yes
72610	j	NC_037346.1	+	58528692	58690319	MSTRG.19139.2	3	4892	MSTRG.19139	LOC101907523	5.91653	1.99502	2.96564	1.56834	0.0119163	0.107039	up	yes
83504	i	NC_037351.1	+	34832930	34834110	MSTRG.22065.1	2	1091	MSTRG.22065	GREB1L	3.65423	1.19409	3.06027	1.61366	0.0121078	0.108295	up	yes
98936	u	NW_020190673.1	-	9232	14578	MSTRG.26238.11	2	670	MSTRG.26238	.	15.7988	5.30989	2.97536	1.57306	0.0123057	0.109634	up	yes
74108	j	NC_037347.1	-	63641793	63654211	MSTRG.19606.3	4	1776	MSTRG.19606	LOC104975290	2.39036	0.785605	3.0427	1.60535	0.012414	0.110418	up	yes
28429	i	NC_037334.1	.	29072217	29078881	MSTRG.7464.1	1	6665	MSTRG.7464	ZNF608	1.90382	0.648102	2.93753	1.5546	0.0131815	0.115328	up	yes
96746	i	NC_037357.1	-	77164475	77175796	MSTRG.25629.5	2	8768	MSTRG.25629	XIST	11.5139	3.99019	2.88554	1.52884	0.0136244	0.11835	up	yes
7107	j	NC_037329.1	+	115410795	115425900	MSTRG.2167.4	10	2759	MSTRG.2167	COL4A3	0.828565	2.89858	0.285852	-1.80666	0.0136268	0.11835	down	yes
98907	u	NW_020190604.1	+	13155	15141	MSTRG.26225.1	2	405	MSTRG.26225	.	11.5079	3.86008	2.98127	1.57593	0.0137642	0.119316	up	yes
57161	x	NC_037343.1	+	1916563	1917249	MSTRG.15266.1	3	459	MSTRG.15266	ETNK2	38.3307	13.226	2.89813	1.53512	0.013948	0.12045	up	yes
75214	i	NC_037348.1	.	29217105	29221335	MSTRG.19918.1	1	4231	MSTRG.19918	LOC100848886	0.427194	1.50018	0.284762	-1.81217	0.014029	0.120958	down	yes
24710	i	NC_037333.1	.	87001556	87003104	MSTRG.6624.1	1	1549	MSTRG.6624	GC	2.27603	0.767131	2.96694	1.56898	0.0141253	0.121596	up	yes
43239	i	NC_037338.1	-	55228504	55236732	MSTRG.11755.1	2	8203	MSTRG.11755	CTNNA2	3.12674	1.09271	2.86147	1.51676	0.0146763	0.125193	up	yes
53439	i	NC_037341.1	+	78373437	78376228	MSTRG.14438.1	1	2792	MSTRG.14438	RALYL	2.44289	0.844007	2.8944	1.53326	0.0149659	0.12691	up	yes
79847	i	NC_037350.1	.	862576	864478	MSTRG.21129.1	1	1903	MSTRG.21129	KHDRBS2	1.96515	0.669839	2.93377	1.55276	0.0150563	0.127411	up	yes
75980	i	NC_037348.1	-	55091992	55092620	MSTRG.20150.1	1	629	MSTRG.20150	ADAL	25.5342	86.343	0.295729	-1.75765	0.015122	0.127625	down	yes
95453	i	NC_037357.1	.	36317030	36317251	MSTRG.25194.1	1	222	MSTRG.25194	GAB3	8.47351	29.3241	0.28896	-1.79106	0.0152208	0.128288	down	yes
78057	i	NC_037349.1	+	35477132	35477544	MSTRG.20641.1	1	413	MSTRG.20641	MAGI1	9.98083	3.38717	2.94666	1.55908	0.0153054	0.128828	up	yes
1678	u	NC_037328.1	+	73048130	73048432	MSTRG.549.1	1	303	MSTRG.549	.	4.81506	16.6774	0.288717	-1.79227	0.0153548	0.129084	down	yes
51954	j	NC_037341.1	+	13698850	13787890	MSTRG.14028.1	4	2423	MSTRG.14028	LOC101907803	26.6278	9.45535	2.81617	1.49373	0.015715	0.131103	up	yes
94678	u	NC_037357.1	.	5732788	5734801	MSTRG.24965.1	1	2014	MSTRG.24965	.	1.63446	0.560871	2.91414	1.54307	0.0158828	0.132098	up	yes
99795	x	NW_020192291.1	+	420520	426254	MSTRG.26510.1	3	530	MSTRG.26510	LOC782942	8.80541	3.03374	2.9025	1.53729	0.0160038	0.132844	up	yes
546	u	NC_037328.1	-	35951649	35954038	MSTRG.190.1	2	2105	MSTRG.190	.	2.91672	1.02033	2.85859	1.5153	0.0160943	0.133219	up	yes
89133	i	NC_037353.1	+	44321834	44323855	MSTRG.23547.1	2	1984	MSTRG.23547	FAM53B	2.05945	0.705581	2.91879	1.54537	0.0162456	0.134297	up	yes
91483	i	NC_037355.1	.	31282130	31283978	MSTRG.24204.1	1	1849	MSTRG.24204	LRMDA	1.86984	0.645733	2.89569	1.53391	0.0168504	0.137588	up	yes
97776	o	NC_037357.1	-	97502174	97506517	MSTRG.25921.1	2	476	MSTRG.25921	LOC112445098	18.1133	6.49967	2.78681	1.47861	0.0179255	0.143896	up	yes
82148	i	NC_037350.1	.	32406357	32409977	MSTRG.21642.1	1	3621	MSTRG.21642	CARMIL1	11.1961	4.07247	2.7492	1.45901	0.0180732	0.144374	up	yes
13106	i	NC_037330.1	.	103679333	103679547	MSTRG.3647.1	1	215	MSTRG.3647	CCDC30	13.5889	4.72039	2.87877	1.52545	0.0181155	0.144542	up	yes
68600	j	NC_037346.1	-	19487507	19490007	MSTRG.18239.4	2	2105	MSTRG.18239	LYRM9	1.11692	3.70526	0.301442	-1.73005	0.0182545	0.145354	down	yes
6401	j	NC_037329.1	+	94422746	94425572	MSTRG.1962.2	3	2563	MSTRG.1962	LOC112442246	4.31221	1.55911	2.76582	1.46771	0.018298	0.145531	up	yes
20172	j	NC_037332.1	+	68528026	68537404	MSTRG.5391.2	3	1969	MSTRG.5391	C5H12orf45	1.15952	3.85044	0.301139	-1.7315	0.0184269	0.1463	down	yes
37918	i	NC_037337.1	.	18738705	18739894	MSTRG.10244.1	1	1190	MSTRG.10244	MYO9A	2.23275	0.784651	2.84553	1.5087	0.0189645	0.149136	up	yes
66637	i	NC_037345.1	.	57247831	57249081	MSTRG.17746.1	1	1251	MSTRG.17746	LOC100336984	2.59676	0.913904	2.84139	1.5066	0.0191123	0.149973	up	yes
86579	i	NC_037352.1	+	35039614	35041874	MSTRG.22926.1	1	2261	MSTRG.22926	CUX1	2.30467	0.833119	2.76632	1.46797	0.0194979	0.152233	up	yes
52562	i	NC_037341.1	.	35650561	35650766	MSTRG.14166.1	1	206	MSTRG.14166	TRPA1	5.77452	19.4011	0.297639	-1.74836	0.0195935	0.152759	down	yes
54907	i	NC_037342.1	+	44389646	44393276	MSTRG.14866.1	2	3567	MSTRG.14866	RIC3	1.56226	0.562768	2.77603	1.47302	0.019597	0.152759	up	yes
59676	u	NC_037343.1	.	73033681	73033913	MSTRG.15931.1	1	233	MSTRG.15931	.	17.6318	6.30726	2.79547	1.48309	0.019678	0.153245	up	yes
60465	u	NC_037344.1	.	17013063	17013824	MSTRG.16120.1	1	762	MSTRG.16120	.	25.9967	9.56553	2.71775	1.44241	0.0196837	0.153245	up	yes
94680	u	NC_037357.1	.	5756672	5761414	MSTRG.24967.1	1	4743	MSTRG.24967	.	1.71812	0.627585	2.73767	1.45295	0.0197298	0.153442	up	yes
22769	u	NC_037333.1	.	967479	969762	MSTRG.6045.1	1	2284	MSTRG.6045	.	1.89142	0.676934	2.7941	1.48238	0.0198503	0.153884	up	yes
95101	i	NC_037357.1	.	19428598	19430160	MSTRG.25097.1	1	1563	MSTRG.25097	LOC112445033	1.76698	0.625407	2.82533	1.49842	0.0201667	0.155849	up	yes
32383	u	NC_037335.1	.	53050935	53051850	MSTRG.8590.1	1	916	MSTRG.8590	.	3.6377	1.31018	2.77649	1.47326	0.0204658	0.15727	up	yes
7142	u	NC_037329.1	.	115845982	115846617	MSTRG.2152.1	1	636	MSTRG.2152	.	1.92581	6.34654	0.303443	-1.7205	0.0205296	0.157449	down	yes
99798	u	NW_020192291.1	-	453692	454253	MSTRG.26513.1	1	562	MSTRG.26513	.	4.71588	1.68655	2.79617	1.48345	0.0207092	0.158204	up	yes
52678	i	NC_037341.1	.	41880317	41880729	MSTRG.14192.1	1	413	MSTRG.14192	ZC2HC1A	9.60814	30.9249	0.310692	-1.68644	0.0207448	0.158428	down	yes
78077	i	NC_037349.1	.	35968753	35973791	MSTRG.20660.1	1	5039	MSTRG.20660	MAGI1	4.14096	1.53907	2.69055	1.4279	0.0207829	0.158545	up	yes
31047	i	NC_037334.1	.	109698346	109699910	MSTRG.8121.1	1	1565	MSTRG.8121	TMEM232	1.59243	0.560997	2.83858	1.50517	0.0209029	0.15924	up	yes
11073	i	NC_037330.1	+	36136525	36155755	MSTRG.3061.1	2	11208	MSTRG.3061	NTNG1	3.25712	1.21628	2.67792	1.42112	0.0209824	0.15971	up	yes
29522	j	NC_037334.1	+	49739979	49745719	MSTRG.7702.4	3	3043	MSTRG.7702	FAM53C	0.947032	3.05203	0.310295	-1.68829	0.0210501	0.160105	down	yes
23145	i	NC_037333.1	.	17372423	17374075	MSTRG.6178.1	1	1653	MSTRG.6178	SGMS2	2.08036	0.75457	2.75701	1.4631	0.0210745	0.160232	up	yes
58547	j	NC_037343.1	-	46511369	46612161	MSTRG.15650.7	5	1902	MSTRG.15650	CAMTA1	1.8213	0.659766	2.76052	1.46494	0.0214043	0.161568	up	yes
35716	u	NC_037336.1	-	54292356	54294353	MSTRG.9576.1	1	1998	MSTRG.9576	.	2.45399	7.85616	0.312365	-1.67869	0.0214444	0.161737	down	yes
35821	u	NC_037336.1	.	61502731	61503174	MSTRG.9616.1	1	444	MSTRG.9616	.	11.5763	36.9644	0.313175	-1.67496	0.0217719	0.163484	down	yes
20819	i	NC_037332.1	.	85874547	85876885	MSTRG.5592.1	1	2339	MSTRG.5592	SOX5	1.60088	0.577627	2.77148	1.47065	0.0217873	0.163555	up	yes
57413	u	NC_037343.1	.	5344436	5344777	MSTRG.15305.1	1	342	MSTRG.15305	.	18.9349	59.8704	0.316265	-1.66079	0.0225453	0.167311	down	yes
12064	u	NC_037330.1	+	80329994	80335435	MSTRG.3359.1	1	5442	MSTRG.3359	.	1.86022	0.698648	2.6626	1.41284	0.0225919	0.167475	up	yes
76075	i	NC_037348.1	.	56247561	56250638	MSTRG.20171.1	1	3078	MSTRG.20171	LOC101909140	1.54611	0.572576	2.70027	1.4331	0.022744	0.168282	up	yes
42157	u	NC_037338.1	.	17285621	17286218	MSTRG.11452.1	1	598	MSTRG.11452	.	2.81991	9.08823	0.310282	-1.68835	0.0227684	0.168371	down	yes
90033	j	NC_037354.1	+	29212518	29215201	MSTRG.23796.2	3	1825	MSTRG.23796	MAK16	1.41467	4.51869	0.313071	-1.67544	0.0228182	0.168577	down	yes
39155	u	NC_037337.1	+	42820454	42834794	MSTRG.10539.3	2	565	MSTRG.10539	.	21526.2	8196.98	2.62611	1.39293	0.022846	0.168717	up	yes
35137	i	NC_037336.1	+	31331856	31336030	MSTRG.9410.1	1	4175	MSTRG.9410	LOC112448028	1.97036	0.742481	2.65375	1.40803	0.0231643	0.170238	up	yes
54759	u	NC_037342.1	.	41768015	41768272	MSTRG.14812.1	1	258	MSTRG.14812	.	14.0023	5.13773	2.7254	1.44647	0.023696	0.172473	up	yes
74011	i	NC_037347.1	+	57477586	57484247	MSTRG.19573.1	1	6662	MSTRG.19573	FBXL7	7.62045	2.91614	2.6132	1.38582	0.0237496	0.172634	up	yes
12420	i	NC_037330.1	-	92957240	92963416	MSTRG.3473.1	1	6177	MSTRG.3473	LRP8	1.2284	3.82837	0.320866	-1.63996	0.0242176	0.175101	down	yes
45127	i	NC_037338.1	+	101466614	101469486	MSTRG.12242.1	1	2873	MSTRG.12242	LOC112448846	0.768761	2.42463	0.317063	-1.65716	0.0242488	0.175234	down	yes
6471	j	NC_037329.1	-	95908985	95918922	MSTRG.1981.6	3	1929	MSTRG.1981	METTL21A	0.536189	1.73771	0.308561	-1.69637	0.0244089	0.176064	down	yes
14824	i	NC_037331.1	.	37790862	37791149	MSTRG.4014.1	1	288	MSTRG.4014	PCLO	8.59912	3.12954	2.74772	1.45824	0.0244979	0.176566	up	yes
18943	i	NC_037332.1	.	43194619	43195957	MSTRG.5110.1	1	1339	MSTRG.5110	CNOT2	3.38015	1.27032	2.66087	1.4119	0.0247764	0.178009	up	yes
17879	i	NC_037332.1	.	24360325	24362165	MSTRG.4864.1	1	1841	MSTRG.4864	TMCC3	1.61803	5.05489	0.320092	-1.64344	0.0248424	0.178248	down	yes
90619	u	NC_037355.1	.	7403955	7408308	MSTRG.23967.1	1	4354	MSTRG.23967	.	1.6616	0.632788	2.62584	1.39278	0.0250948	0.179446	up	yes
79851	i	NC_037350.1	.	919867	922812	MSTRG.21133.1	1	2946	MSTRG.21133	KHDRBS2	2.19604	0.837642	2.62169	1.3905	0.0256369	0.182414	up	yes
16565	i	NC_037331.1	+	99782671	99784196	MSTRG.4538.1	2	1404	MSTRG.4538	MTPN	1.85691	0.692045	2.68322	1.42396	0.0256936	0.182579	up	yes
23320	j	NC_037333.1	+	25668003	25705749	MSTRG.6231.3	6	2623	MSTRG.6231	EIF4E	1.89967	0.720466	2.63672	1.39875	0.0257183	0.182687	up	yes
23931	u	NC_037333.1	.	59165981	59173052	MSTRG.6415.1	1	7072	MSTRG.6415	.	2.12418	0.822161	2.58366	1.36941	0.0260431	0.184247	up	yes
24995	i	NC_037333.1	.	96433641	96435448	MSTRG.6709.1	1	1808	MSTRG.6709	RASGEF1B	1.72449	0.64836	2.65977	1.4113	0.0265212	0.186709	up	yes
85234	i	NC_037352.1	.	6094230	6097398	MSTRG.22529.1	1	3169	MSTRG.22529	RBFOX1	1.60053	0.610423	2.622	1.39067	0.0266816	0.187499	up	yes
5959	x	NC_037329.1	-	76322233	76359685	MSTRG.1847.2	3	583	MSTRG.1847	CNTNAP5	1.79005	5.70237	0.313914	-1.67156	0.0267322	0.187614	down	yes
86699	j	NC_037352.1	-	35991324	35993761	MSTRG.22955.1	3	1810	MSTRG.22955	AGFG2	1.23573	3.82184	0.323334	-1.6289	0.0271764	0.189954	down	yes
74612	i	NC_037348.1	-	14856906	14861060	MSTRG.19774.1	2	4081	MSTRG.19774	SLCO3A1	4.01848	1.5699	2.55971	1.35598	0.0271868	0.189954	up	yes
98702	o	NW_020190208.1	+	27434	47605	MSTRG.26157.2	2	2749	MSTRG.26157	LOC112445394	1.24912	0.474037	2.63506	1.39784	0.0272813	0.190439	up	yes
98910	i	NW_020190613.1	.	174396	177007	MSTRG.26229.1	1	2612	MSTRG.26229	LOC112445492	1.90575	5.82587	0.327118	-1.61212	0.0274071	0.190975	down	yes
28430	i	NC_037334.1	.	29086791	29089725	MSTRG.7465.1	1	2935	MSTRG.7465	ZNF608	1.57179	0.603241	2.60557	1.3816	0.0276985	0.192367	up	yes
34023	i	NC_037335.1	.	96660821	96662911	MSTRG.9054.1	1	2091	MSTRG.9054	ZNF462	2.29299	0.883949	2.59403	1.37519	0.0284945	0.1959	up	yes
60464	x	NC_037344.1	-	17010049	17037619	MSTRG.16119.1	2	2825	MSTRG.16119	TBC1D9	6.45208	2.54682	2.53338	1.34107	0.0286204	0.196518	up	yes
97557	i	NC_037357.1	.	91522155	91523307	MSTRG.25814.1	1	1153	MSTRG.25814	LOC112445117	2.15393	0.81644	2.6382	1.39956	0.0290364	0.198425	up	yes
85221	i	NC_037352.1	.	5959326	5965470	MSTRG.22516.1	1	6145	MSTRG.22516	RBFOX1	1.63181	0.644766	2.53086	1.33963	0.0294117	0.200523	up	yes
31423	i	NC_037335.1	-	14903004	14946232	MSTRG.8325.1	2	4762	MSTRG.8325	LINGO2	1.85605	5.57213	0.333095	-1.58599	0.0294169	0.200523	down	yes
36809	i	NC_037336.1	.	91606696	91608874	MSTRG.9891.1	1	2179	MSTRG.9891	LOC112448084	2.13171	0.828383	2.57334	1.36364	0.0295636	0.201222	up	yes
2567	u	NC_037328.1	.	105067975	105068948	MSTRG.836.1	1	974	MSTRG.836	.	1.1891	3.68849	0.322381	-1.63316	0.0295729	0.201235	down	yes
71687	u	NC_037346.1	-	50388729	50390373	MSTRG.18925.1	2	392	MSTRG.18925	.	6.01566	2.28312	2.63484	1.39771	0.0297593	0.202111	up	yes
67849	j	NC_037346.1	-	7261918	7336995	MSTRG.18037.1	8	3444	MSTRG.18037	LOC112442595	3.76772	1.49018	2.52837	1.33821	0.029774	0.202111	up	yes
78076	i	NC_037349.1	.	35856639	35860012	MSTRG.20659.1	1	3374	MSTRG.20659	MAGI1	3.24884	1.28305	2.53213	1.34035	0.029803	0.202166	up	yes
23074	u	NC_037333.1	.	15388065	15389065	MSTRG.6146.1	1	1001	MSTRG.6146	.	2.38741	7.25072	0.329266	-1.60267	0.0298407	0.2023	down	yes
63232	i	NC_037345.1	+	5814097	5815608	MSTRG.16906.1	1	1512	MSTRG.16906	WWOX	1.81425	0.696794	2.6037	1.38057	0.0300661	0.203424	up	yes
11066	i	NC_037330.1	+	35967415	35975673	MSTRG.3056.1	1	8259	MSTRG.3056	NTNG1	3.23832	1.294	2.50257	1.32341	0.030264	0.204605	up	yes
98678	j	NW_020190140.1	-	1622	7421	MSTRG.26168.1	6	1334	MSTRG.26168	LOC112445390	3.97227	1.56636	2.53598	1.34255	0.0304842	0.205488	up	yes
99838	x	NW_020192292.1	-	4204105	4204919	MSTRG.26475.4	3	707	MSTRG.26475	LOC112445814	3.97031	11.941	0.332494	-1.5886	0.0308832	0.207408	down	yes
53082	i	NC_037341.1	.	64001533	64002607	MSTRG.14328.1	1	1075	MSTRG.14328	LOC104972815	0.820102	2.55163	0.321404	-1.63754	0.0313888	0.209464	down	yes
16412	i	NC_037331.1	.	94725400	94727163	MSTRG.4486.1	1	1764	MSTRG.4486	LOC107131356	1.61801	0.631076	2.56389	1.35834	0.0316571	0.210738	up	yes
23147	i	NC_037333.1	-	17380847	17381559	MSTRG.6169.14	1	713	MSTRG.6169	SGMS2	4.38486	1.71026	2.56385	1.35831	0.0318186	0.211503	up	yes
34869	j	NC_037336.1	-	18779304	18814737	MSTRG.9319.2	5	1361	MSTRG.9319	HMGN3	6.89741	20.3245	0.339365	-1.55909	0.0321873	0.213363	down	yes
11063	i	NC_037330.1	-	35874811	35884585	MSTRG.3054.1	2	3321	MSTRG.3054	NTNG1	3.275	1.3174	2.48596	1.3138	0.0322626	0.213467	up	yes
78253	i	NC_037349.1	.	41172748	41174844	MSTRG.20762.1	1	2097	MSTRG.20762	FHIT	1.52599	0.601221	2.53814	1.34377	0.0324311	0.21427	up	yes
2421	i	NC_037328.1	.	96155792	96157148	MSTRG.811.1	1	1357	MSTRG.811	TNIK	1.8573	0.725365	2.5605	1.35643	0.0325969	0.214897	up	yes
98912	i	NW_020190613.1	-	187833	193533	MSTRG.26231.1	2	5087	MSTRG.26231	LOC112445492	0.725467	2.14839	0.33768	-1.56627	0.0326452	0.215163	down	yes
73032	i	NC_037347.1	+	7967002	7972453	MSTRG.19266.1	2	5430	MSTRG.19266	ARHGEF28	0.16839	0.517786	0.325212	-1.62055	0.0328575	0.215885	down	yes
78068	i	NC_037349.1	.	35669685	35672428	MSTRG.20651.1	1	2744	MSTRG.20651	MAGI1	4.69322	1.89622	2.47503	1.30745	0.0328971	0.215989	up	yes
81116	o	NC_037350.1	+	25165021	25224585	MSTRG.21444.1	2	353	MSTRG.21444	LOC112443730	131317	53592.2	2.4503	1.29296	0.0330125	0.216486	up	yes
72622	i	NC_037346.1	-	58643499	58645284	MSTRG.19149.1	1	1786	MSTRG.19149	LOC101907523	2.88516	1.15247	2.50347	1.32393	0.0331103	0.216918	up	yes
67068	u	NC_037345.1	.	61353142	61353361	MSTRG.17804.1	1	220	MSTRG.17804	.	7.03088	21.096	0.333281	-1.58519	0.0331549	0.217106	down	yes
18524	x	NC_037332.1	-	30659873	30702711	MSTRG.4991.2	2	378	MSTRG.4991	TUBA1A	15.5445	45.5776	0.341056	-1.55192	0.0336608	0.219524	down	yes
34848	j	NC_037336.1	-	18461456	18468079	MSTRG.9315.2	2	1782	MSTRG.9315	LOC101903682	1.71796	0.679042	2.52998	1.33913	0.0337963	0.220144	up	yes
1412	i	NC_037328.1	-	68329442	68330605	MSTRG.453.1	1	1164	MSTRG.453	CCDC14	1.94851	0.754122	2.58382	1.3695	0.033842	0.220272	up	yes
96748	i	NC_037357.1	-	77164475	77175796	MSTRG.25629.7	3	9155	MSTRG.25629	XIST	10.8305	4.43858	2.44008	1.28693	0.0339253	0.22051	up	yes
71969	i	NC_037346.1	.	52515073	52515782	MSTRG.19002.1	1	710	MSTRG.19002	CCDC40	1.21442	3.70296	0.327959	-1.60841	0.034094	0.221343	down	yes
23766	i	NC_037333.1	-	49994392	50049140	MSTRG.6370.1	2	2886	MSTRG.6370	PCDH7	1.70984	0.687641	2.48652	1.31413	0.0346311	0.224084	up	yes
78219	i	NC_037349.1	.	40905566	40909607	MSTRG.20728.1	1	4042	MSTRG.20728	FHIT	1.572	0.635062	2.47534	1.30763	0.0352166	0.226619	up	yes
79848	i	NC_037350.1	.	872157	873956	MSTRG.21130.1	1	1800	MSTRG.21130	KHDRBS2	2.02644	0.813287	2.49167	1.31711	0.036247	0.231618	up	yes
51868	x	NC_037341.1	-	12208728	12320759	MSTRG.13953.1	2	1365	MSTRG.13953	LOC112449607	2.84402	1.14148	2.49152	1.31703	0.0362593	0.231618	up	yes
42589	j	NC_037338.1	+	30836497	30892682	MSTRG.11581.2	3	3327	MSTRG.11581	STON1	1.9858	5.72725	0.346729	-1.52812	0.0366601	0.23361	down	yes
78073	i	NC_037349.1	.	35777588	35788906	MSTRG.20656.1	1	11319	MSTRG.20656	MAGI1	3.63399	1.51061	2.40565	1.26642	0.036861	0.234453	up	yes
11861	j	NC_037330.1	-	69062188	69065993	MSTRG.3304.6	3	2495	MSTRG.3304	RABGGTB	1.21789	3.53118	0.344895	-1.53577	0.0369177	0.234559	down	yes
97690	u	NC_037357.1	+	95333229	95338385	MSTRG.25904.1	1	5157	MSTRG.25904	.	4.28638	1.78002	2.40805	1.26786	0.0369686	0.234754	up	yes
78179	i	NC_037349.1	.	39535583	39538283	MSTRG.20686.1	1	2701	MSTRG.20686	PTPRG	1.69902	0.689178	2.46529	1.30176	0.03701	0.234908	up	yes
60693	u	NC_037344.1	.	30930821	30934462	MSTRG.16210.1	1	3642	MSTRG.16210	.	0.617594	1.78972	0.345079	-1.535	0.0377868	0.237788	down	yes
78237	i	NC_037349.1	.	41026378	41028331	MSTRG.20746.1	1	1954	MSTRG.20746	FHIT	1.77957	0.721807	2.46544	1.30185	0.0379297	0.238254	up	yes
82856	j	NC_037351.1	+	569922	610851	MSTRG.21898.6	3	1972	MSTRG.21898	PQLC1	2.40806	6.89716	0.349137	-1.51813	0.038057	0.238665	down	yes
88215	i	NC_037353.1	.	23059472	23060012	MSTRG.23332.1	1	541	MSTRG.23332	LOC112444535	20.5561	58.5984	0.350797	-1.51129	0.0380776	0.23874	down	yes
32121	j	NC_037335.1	-	41651784	41654781	MSTRG.8513.5	3	973	MSTRG.8513	LOC101905770	1.7099	4.99316	0.342449	-1.54604	0.0381952	0.239257	down	yes
99368	u	NW_020191471.1	.	68631	70676	MSTRG.26349.1	1	2046	MSTRG.26349	.	0.815399	2.37564	0.343233	-1.54274	0.0381952	0.239257	down	yes
85395	u	NC_037352.1	.	12772407	12773788	MSTRG.22576.1	1	1382	MSTRG.22576	.	1.70664	0.682914	2.49905	1.32138	0.0382794	0.239565	up	yes
78407	i	NC_037349.1	.	43416227	43417384	MSTRG.20781.1	1	1158	MSTRG.20781	SLMAP	2.08483	0.833356	2.50173	1.32293	0.0384556	0.240161	up	yes
15589	j	NC_037331.1	+	66612288	66633603	MSTRG.4243.2	2	1249	MSTRG.4243	LOC107131358	5.19694	2.14425	2.42366	1.27719	0.0386096	0.240747	up	yes
94685	u	NC_037357.1	.	5817961	5820216	MSTRG.24972.1	1	2256	MSTRG.24972	.	1.56179	0.63086	2.47566	1.30781	0.0386545	0.240972	up	yes
10304	o	NC_037330.1	+	21305827	21332373	MSTRG.2864.1	3	426	MSTRG.2864	LOC107132278	27.4706	78.0522	0.351952	-1.50655	0.0387774	0.241573	down	yes
65283	i	NC_037345.1	.	48149835	48150694	MSTRG.17455.1	1	860	MSTRG.17455	CATSPERG	1.67571	4.85613	0.345071	-1.53503	0.0389599	0.242322	down	yes
44861	u	NC_037338.1	+	98966776	98967233	MSTRG.12178.1	1	458	MSTRG.12178	.	5.42688	2.19802	2.46898	1.30391	0.039134	0.243066	up	yes
78121	i	NC_037349.1	.	37592537	37593941	MSTRG.20696.1	1	1405	MSTRG.20696	ATXN7	2.00849	0.822099	2.44313	1.28873	0.0391902	0.243145	up	yes
99660	x	NW_020192218.1	+	45674	53372	MSTRG.26434.1	2	226	MSTRG.26434	LOC112445785	46.3084	19.3507	2.39312	1.25889	0.0394202	0.244131	up	yes
99190	u	NW_020191161.1	.	23566	25005	MSTRG.26292.1	1	1440	MSTRG.26292	.	0.828186	2.41716	0.342628	-1.54529	0.0396306	0.244927	down	yes
54575	i	NC_037342.1	.	35099430	35099856	MSTRG.14763.1	1	427	MSTRG.14763	ABCC8	2.03723	6.05898	0.336234	-1.57246	0.0397157	0.24529	down	yes
77868	i	NC_037349.1	.	27050451	27052039	MSTRG.20577.1	1	1589	MSTRG.20577	CNTN3	1.55956	0.629969	2.47561	1.30778	0.0400043	0.246681	up	yes
53368	i	NC_037341.1	.	76209586	76210772	MSTRG.14422.1	1	1187	MSTRG.14422	RMDN1	3.74844	1.55483	2.41084	1.26953	0.0402261	0.247601	up	yes
43942	u	NC_037338.1	.	74784898	74785569	MSTRG.11941.1	1	672	MSTRG.11941	.	8.85578	3.67807	2.40772	1.26767	0.0403941	0.248187	up	yes
60561	u	NC_037344.1	.	19122953	19125031	MSTRG.16163.1	1	2079	MSTRG.16163	.	1.6523	4.69622	0.351837	-1.50702	0.0405581	0.248859	down	yes
81748	j	NC_037350.1	-	30060881	30066994	MSTRG.21578.2	2	3438	MSTRG.21578	LOC100847345	1.49827	4.23807	0.353527	-1.50011	0.0409806	0.250381	down	yes
74305	u	NC_037348.1	.	634697	634973	MSTRG.19652.1	1	277	MSTRG.19652	.	12.3372	5.07213	2.43234	1.28235	0.0410749	0.250677	up	yes
71871	x	NC_037346.1	-	51261563	51261902	MSTRG.18972.1	2	317	MSTRG.18972	ACTG1	4.7081	13.488	0.34906	-1.51845	0.041743	0.253337	down	yes
71866	u	NC_037346.1	.	51255544	51256771	MSTRG.18964.1	1	1228	MSTRG.18964	.	1.88899	0.762747	2.47657	1.30834	0.0420222	0.254409	up	yes
75482	j	NC_037348.1	+	34255136	34258803	MSTRG.19999.3	2	3478	MSTRG.19999	SEMA7A	4.69519	13.104	0.358303	-1.48075	0.0422931	0.255342	down	yes
3830	i	NC_037328.1	.	146005829	146008332	MSTRG.1204.1	1	2504	MSTRG.1204	PCNT	0.558722	1.60348	0.348444	-1.521	0.0427131	0.256952	down	yes
99415	j	NW_020191542.1	+	49410	57200	MSTRG.26362.3	3	1569	MSTRG.26362	LOC104971226	0.890177	2.54112	0.350309	-1.5133	0.0430046	0.258236	down	yes
93219	j	NC_037356.1	-	40992083	40996236	MSTRG.24607.1	3	1892	MSTRG.24607	C29H11orf98	1.69684	4.7718	0.355598	-1.49168	0.0432168	0.259111	down	yes
77871	i	NC_037349.1	.	27402462	27403265	MSTRG.20579.1	1	804	MSTRG.20579	CNTN3	1.22816	3.57463	0.343576	-1.5413	0.043461	0.259833	down	yes
78070	i	NC_037349.1	.	35733701	35742200	MSTRG.20653.1	1	8500	MSTRG.20653	MAGI1	3.86292	1.65881	2.32873	1.21954	0.0434994	0.259948	up	yes
31425	i	NC_037335.1	+	14904876	14991426	MSTRG.8321.2	2	16730	MSTRG.8321	LINGO2	0.558485	1.54976	0.360368	-1.47246	0.0436787	0.260674	down	yes
26355	x	NC_037334.1	-	5304482	5305835	MSTRG.7062.1	2	531	MSTRG.7062	LOC112447325	56.0651	155.163	0.36133	-1.46861	0.0437645	0.260904	down	yes
35144	o	NC_037336.1	-	31432317	31475777	MSTRG.9412.1	2	3364	MSTRG.9412	LOC112448029	6.24243	2.6786	2.33049	1.22063	0.0440017	0.261746	up	yes
5634	i	NC_037329.1	.	52441467	52442925	MSTRG.1705.1	1	1459	MSTRG.1705	GTDC1	1.61221	0.665098	2.42402	1.2774	0.0440987	0.262151	up	yes
7525	j	NC_037329.1	+	121807999	121819536	MSTRG.2246.7	2	10564	MSTRG.2246	PTP4A2	0.90271	2.49672	0.361559	-1.4677	0.0445375	0.263668	down	yes
99543	u	NW_020192012.1	.	492889	493852	MSTRG.26408.1	1	964	MSTRG.26408	.	8.05413	22.2898	0.361338	-1.46858	0.0446435	0.264109	down	yes
1129	u	NC_037328.1	+	59720189	59722727	MSTRG.365.1	1	2539	MSTRG.365	.	2.4631	1.04848	2.34921	1.23218	0.0446715	0.264118	up	yes
87002	u	NC_037352.1	-	38560050	38567574	MSTRG.23047.1	2	2747	MSTRG.23047	.	24.6625	10.6794	2.30935	1.20748	0.0449873	0.265524	up	yes
35155	i	NC_037336.1	+	31514081	31515212	MSTRG.9415.1	1	1132	MSTRG.9415	LOC112448029	12.9783	5.6021	2.31668	1.21206	0.0456797	0.268278	up	yes
94944	x	NC_037357.1	-	17001144	17003794	MSTRG.25071.1	2	532	MSTRG.25071	LOC783362	138.19	60.1361	2.29795	1.20035	0.0460472	0.269854	up	yes
88797	u	NC_037353.1	.	36959246	36960071	MSTRG.23471.1	1	826	MSTRG.23471	.	3.50075	9.69796	0.360977	-1.47002	0.0461396	0.270279	down	yes
5451	i	NC_037329.1	+	44382200	44383217	MSTRG.1658.1	1	1018	MSTRG.1658	ARL5A	3.51919	9.74991	0.360946	-1.47015	0.0462271	0.270559	down	yes
96539	i	NC_037357.1	+	71307359	71315190	MSTRG.25559.1	2	287	MSTRG.25559	SH3BGRL	9.8134	4.12278	2.38029	1.25113	0.0462624	0.270562	up	yes
39428	i	NC_037337.1	.	48951107	48954093	MSTRG.10639.1	1	2987	MSTRG.10639	RORA	1.88304	0.802044	2.3478	1.23131	0.0464461	0.2712	up	yes
99965	u	NW_020192294.1	.	148399	151323	MSTRG.26570.1	1	2925	MSTRG.26570	.	2.25999	0.974306	2.31959	1.21387	0.0474292	0.275584	up	yes
36546	i	NC_037336.1	-	84856865	84857358	MSTRG.9794.1	1	494	MSTRG.9794	SAMD5	2.67607	7.47658	0.357927	-1.48226	0.0474451	0.275618	down	yes
78069	i	NC_037349.1	+	35717449	35726920	MSTRG.20652.1	2	9355	MSTRG.20652	MAGI1	3.14962	1.37722	2.28694	1.19342	0.0476898	0.276658	up	yes
35387	i	NC_037336.1	-	39106033	39106281	MSTRG.9471.1	1	249	MSTRG.9471	REV3L	14.7162	40.3344	0.364856	-1.4546	0.0478931	0.277335	down	yes
88047	u	NC_037353.1	.	21435289	21437029	MSTRG.23305.1	1	1741	MSTRG.23305	.	1.76494	0.747441	2.36132	1.23959	0.0479365	0.277421	up	yes
94689	u	NC_037357.1	.	6011504	6015278	MSTRG.24976.1	1	3775	MSTRG.24976	.	1.58453	0.684531	2.31476	1.21086	0.0483743	0.279114	up	yes
80468	i	NC_037350.1	.	11763023	11763808	MSTRG.21288.1	1	786	MSTRG.21288	ZFAND3	1.29068	3.64638	0.353961	-1.49834	0.0491289	0.281385	down	yes
21871	i	NC_037332.1	.	108983759	108984827	MSTRG.5834.1	1	1069	MSTRG.5834	CECR2	2.8344	1.21609	2.33075	1.2208	0.0492285	0.281837	up	yes
78071	i	NC_037349.1	-	35744364	35750205	MSTRG.20654.1	1	5842	MSTRG.20654	MAGI1	2.37997	1.04355	2.28064	1.18944	0.0495085	0.283039	up	yes
69718	i	NC_037346.1	-	28637016	28637749	MSTRG.18490.1	1	734	MSTRG.18490	NTN1	2.82864	1.1789	2.39939	1.26266	0.0497629	0.284002	up	yes
11303	x	NC_037330.1	-	49616531	49626006	MSTRG.3141.1	2	3813	MSTRG.3141	DNTTIP2	0.23556	0.661906	0.355881	-1.49053	0.0500103	0.285044	down	yes
88785	i	NC_037353.1	+	36094894	36138098	MSTRG.23478.2	2	6974	MSTRG.23478	ATRNL1	0.924321	0.403348	2.29162	1.19637	0.0504841	0.287211	up	yes
78074	i	NC_037349.1	-	35789337	35793868	MSTRG.20657.1	1	4532	MSTRG.20657	MAGI1	3.64493	1.60965	2.26443	1.17915	0.0505636	0.287419	up	yes
83329	u	NC_037351.1	-	30448872	30450758	MSTRG.22014.1	1	1887	MSTRG.22014	.	2.1126	0.911203	2.31847	1.21317	0.0505797	0.287419	up	yes
51114	i	NC_037340.1	.	77936982	77938184	MSTRG.13783.1	1	1203	MSTRG.13783	SLC9A8	2.68513	1.14465	2.34581	1.23009	0.0506947	0.287636	up	yes
78062	i	NC_037349.1	+	35549034	35553610	MSTRG.20646.1	1	4577	MSTRG.20646	MAGI1	6.04559	2.67801	2.2575	1.17472	0.0508156	0.288011	up	yes
31295	u	NC_037335.1	+	9636676	9645292	MSTRG.8206.1	1	8617	MSTRG.8206	.	1.98525	5.33263	0.372283	-1.42553	0.0510053	0.288558	down	yes
33884	i	NC_037335.1	-	90756960	90767917	MSTRG.9006.1	1	10958	MSTRG.9006	PLPPR1	4.5042	2.00137	2.25056	1.17028	0.0512809	0.289996	up	yes
99837	x	NW_020192292.1	-	4204105	4204919	MSTRG.26475.3	3	635	MSTRG.26475	LOC112445814	2.59732	7.15463	0.363027	-1.46185	0.0513708	0.290324	down	yes
15314	i	NC_037331.1	.	56192486	56196843	MSTRG.4153.1	1	4358	MSTRG.4153	DOCK4	3.19406	1.41301	2.26047	1.17662	0.0517177	0.291586	up	yes
22326	u	NC_037332.1	.	113353039	113353253	MSTRG.5952.1	1	215	MSTRG.5952	.	11.9041	5.09971	2.33428	1.22297	0.0517403	0.291586	up	yes
23144	i	NC_037333.1	.	17368980	17371354	MSTRG.6177.1	1	2375	MSTRG.6177	SGMS2	1.59207	0.688203	2.31338	1.21	0.0518634	0.292106	up	yes
2332	i	NC_037328.1	.	94065223	94066371	MSTRG.779.1	1	1149	MSTRG.779	NLGN1	2.61201	1.12874	2.31411	1.21046	0.0519	0.292165	up	yes
53076	j	NC_037341.1	-	63966892	63982881	MSTRG.14325.1	4	1915	MSTRG.14325	LOC104972815	1.99358	5.3883	0.369983	-1.43447	0.0519201	0.292218	down	yes
23034	i	NC_037333.1	-	13266215	13267873	MSTRG.6126.1	1	1659	MSTRG.6126	AP1AR	1.86508	0.802758	2.32334	1.2162	0.0526009	0.295015	up	yes
78061	i	NC_037349.1	+	35509290	35543735	MSTRG.20645.1	1	34446	MSTRG.20645	MAGI1	6.33249	2.83407	2.23442	1.1599	0.0527027	0.295343	up	yes
2378	i	NC_037328.1	+	95230574	95231471	MSTRG.782.1	1	898	MSTRG.782	FNDC3B	7.52105	3.3234	2.26306	1.17827	0.0531061	0.296872	up	yes
17613	u	NC_037332.1	.	9603960	9604287	MSTRG.4790.1	1	328	MSTRG.4790	.	87.4668	39.1403	2.2347	1.16008	0.053412	0.298276	up	yes
51820	u	NC_037341.1	.	9355900	9356371	MSTRG.13931.1	1	472	MSTRG.13931	.	5.61896	2.44044	2.30244	1.20316	0.0536066	0.298751	up	yes
61164	i	NC_037344.1	-	47269284	47271002	MSTRG.16372.1	1	1719	MSTRG.16372	TMEM132D	3.63772	1.60701	2.26366	1.17865	0.0540962	0.300385	up	yes
98784	u	NW_020190463.1	-	16272	26135	MSTRG.26184.1	2	328	MSTRG.26184	.	52.4969	23.5383	2.23028	1.15722	0.0545357	0.301283	up	yes
99193	j	NW_020191161.1	-	38501	51722	MSTRG.26294.2	3	2435	MSTRG.26294	LOC104976366	1.02324	2.74684	0.372514	-1.42463	0.0547062	0.301643	down	yes
68604	j	NC_037346.1	-	19488801	19498534	MSTRG.18239.8	4	2250	MSTRG.18239	LYRM9	1.82596	0.801346	2.27861	1.18815	0.0547689	0.301773	up	yes
91481	i	NC_037355.1	.	31275683	31276979	MSTRG.24202.1	1	1297	MSTRG.24202	LRMDA	2.13884	0.928557	2.3034	1.20377	0.0547854	0.301773	up	yes
60684	i	NC_037344.1	.	29916711	29917506	MSTRG.16202.1	1	796	MSTRG.16202	INTU	13.619	36.0381	0.377905	-1.40391	0.0551188	0.302909	down	yes
38725	j	NC_037337.1	-	30848052	31014006	MSTRG.10414.3	5	1755	MSTRG.10414	DPH6	0.743762	2.01874	0.368428	-1.44054	0.0552781	0.303512	down	yes
40603	j	NC_037337.1	+	81495951	81501106	MSTRG.10998.16	5	3877	MSTRG.10998	SRSF5	0.405982	1.0999	0.369109	-1.43788	0.0555575	0.304491	down	yes
78234	i	NC_037349.1	.	41007825	41009201	MSTRG.20743.1	1	1377	MSTRG.20743	FHIT	1.5839	0.68139	2.32452	1.21693	0.0557821	0.305386	up	yes
34875	i	NC_037336.1	+	18805171	18808203	MSTRG.9320.1	2	3013	MSTRG.9320	HMGN3	2.0984	0.937778	2.23763	1.16197	0.0564538	0.307275	up	yes
53437	i	NC_037341.1	-	78013602	78088671	MSTRG.14436.1	2	1437	MSTRG.14436	RALYL	1.81919	0.801761	2.269	1.18205	0.0568884	0.308491	up	yes
21409	u	NC_037332.1	.	102893383	102894242	MSTRG.5731.1	1	860	MSTRG.5731	.	1.41901	3.81564	0.371893	-1.42704	0.0578968	0.311585	down	yes
6444	i	NC_037329.1	.	95052629	95054174	MSTRG.1974.1	1	1546	MSTRG.1974	MDH1B	1.38214	0.599459	2.30564	1.20517	0.0579614	0.311748	up	yes
53448	u	NC_037341.1	.	80197106	80197818	MSTRG.14433.1	1	713	MSTRG.14433	.	7.10337	18.7121	0.379613	-1.3974	0.0580088	0.311811	down	yes
84752	o	NC_037352.1	-	1685494	1693392	MSTRG.22390.2	2	4158	MSTRG.22390	LOC100847802	2.16101	5.65929	0.381852	-1.38891	0.0582937	0.312672	down	yes
10719	i	NC_037330.1	+	30244097	30244683	MSTRG.2969.1	1	587	MSTRG.2969	LRIG2	3.81261	1.65891	2.29826	1.20054	0.0587275	0.314073	up	yes
31427	i	NC_037335.1	-	14931455	14931992	MSTRG.8327.1	1	538	MSTRG.8327	LINGO2	3.80137	10.0587	0.377919	-1.40385	0.0587512	0.314138	down	yes
25072	i	NC_037333.1	.	97232311	97234070	MSTRG.6759.1	1	1760	MSTRG.6759	ENOPH1	5.32281	13.8788	0.383521	-1.38262	0.0592881	0.315867	down	yes
78054	i	NC_037349.1	+	35405264	35453096	MSTRG.20638.1	2	47768	MSTRG.20638	MAGI1	5.96566	2.73649	2.18004	1.12436	0.0593182	0.315867	up	yes
15088	j	NC_037331.1	-	47321361	47339397	MSTRG.4079.2	4	7254	MSTRG.4079	NAMPT	2.0184	5.25702	0.383943	-1.38103	0.0593525	0.315867	down	yes
16088	u	NC_037331.1	-	85372254	85375625	MSTRG.4377.1	1	3372	MSTRG.4377	.	383.243	176.013	2.17736	1.12258	0.0596001	0.316691	up	yes
87001	u	NC_037352.1	+	38559899	38567581	MSTRG.23046.1	2	994	MSTRG.23046	.	5.52549	2.4846	2.22389	1.15309	0.0599189	0.31772	up	yes
61106	i	NC_037344.1	.	45120967	45121967	MSTRG.16356.1	1	1001	MSTRG.16356	EP400	2.58788	1.14563	2.25891	1.17563	0.060384	0.319301	up	yes
97777	x	NC_037357.1	+	97502193	97506517	MSTRG.25922.1	2	457	MSTRG.25922	LOC112445098	7.36365	3.2742	2.24899	1.16928	0.0605149	0.319675	up	yes
55567	j	NC_037342.1	-	53151312	53241473	MSTRG.14953.3	8	3488	MSTRG.14953	RAB6A	3.49013	9.0559	0.385398	-1.37558	0.0605579	0.319787	down	yes
79593	i	NC_037349.1	-	57158951	57165207	MSTRG.21048.1	2	6205	MSTRG.21048	RBSN	15.6267	7.19582	2.17163	1.11878	0.0605967	0.31993	up	yes
2076	i	NC_037328.1	.	83810067	83812321	MSTRG.652.1	1	2255	MSTRG.652	MCF2L2	0.784031	2.08539	0.375963	-1.41134	0.0607481	0.320419	down	yes
5510	u	NC_037329.1	.	45057766	45058319	MSTRG.1669.1	1	554	MSTRG.1669	.	3.82598	1.68134	2.27555	1.18622	0.0608342	0.320674	up	yes
94960	x	NC_037357.1	-	17012992	17021391	MSTRG.25075.3	2	1188	MSTRG.25075	LOC783362	22.2381	10.2434	2.17096	1.11833	0.0614161	0.32259	up	yes
31408	o	NC_037335.1	-	14775428	14856356	MSTRG.8317.1	2	2770	MSTRG.8317	LOC112447774	4.91896	12.7204	0.386699	-1.37072	0.0614671	0.322669	down	yes
2301	i	NC_037328.1	.	93444821	93447736	MSTRG.749.1	1	2916	MSTRG.749	NLGN1	2.40649	1.09308	2.20157	1.13853	0.0614821	0.322669	up	yes
80829	j	NC_037350.1	+	17282039	17296408	MSTRG.21381.6	4	7861	MSTRG.21381	VEGFA	2.53618	6.53833	0.387894	-1.36626	0.0621035	0.324479	down	yes
46317	j	NC_037339.1	-	23680681	23694990	MSTRG.12532.2	5	2428	MSTRG.12532	UFM1	2.57753	6.67548	0.386119	-1.37288	0.0622631	0.324954	down	yes
33	o	NC_037328.1	+	684894	693416	MSTRG.18.1	2	1279	MSTRG.18	LOC104971400	2.33149	1.04026	2.24125	1.1643	0.0624383	0.325371	up	yes
74530	i	NC_037348.1	-	7908305	7920879	MSTRG.19761.1	2	12485	MSTRG.19761	IGF1R	8.62069	3.99638	2.15712	1.10911	0.0625781	0.325788	up	yes
52966	i	NC_037341.1	+	60886736	60888252	MSTRG.14308.1	1	1517	MSTRG.14308	RIMS2	0.58935	1.58287	0.372329	-1.42535	0.0629438	0.32713	down	yes
45917	i	NC_037339.1	.	12217629	12218755	MSTRG.12419.1	1	1127	MSTRG.12419	DGKH	2.87582	1.28413	2.23951	1.16318	0.0629833	0.327182	up	yes
85554	i	NC_037352.1	-	16933299	16934841	MSTRG.22616.1	1	1543	MSTRG.22616	TMC7	4.60073	11.8684	0.387645	-1.36719	0.0630438	0.327313	down	yes
24270	i	NC_037333.1	+	68663261	68666850	MSTRG.6507.1	2	1396	MSTRG.6507	SCFD2	1.96438	0.883108	2.22439	1.15341	0.0633854	0.328487	up	yes
72885	j	NC_037347.1	+	3210478	3218379	MSTRG.19189.3	3	3813	MSTRG.19189	NPM1	5.91314	15.1768	0.389617	-1.35987	0.0634127	0.328566	down	yes
52357	i	NC_037341.1	+	27524160	27530051	MSTRG.14110.1	2	5773	MSTRG.14110	NKAIN3	2.08486	0.964496	2.16161	1.1121	0.0637097	0.329488	up	yes
53323	o	NC_037341.1	+	73670319	73729198	MSTRG.14406.1	2	1408	MSTRG.14406	CALB1	3.94107	1.80491	2.18353	1.12666	0.0638743	0.329991	up	yes
79852	i	NC_037350.1	.	935927	937237	MSTRG.21134.1	1	1311	MSTRG.21134	KHDRBS2	1.55138	0.689351	2.2505	1.17024	0.0643544	0.331577	up	yes
96803	u	NC_037357.1	+	78489665	78491401	MSTRG.25646.1	1	1737	MSTRG.25646	.	0.794447	2.09077	0.379979	-1.39601	0.0643585	0.331577	down	yes
32196	i	NC_037335.1	-	44135439	44135985	MSTRG.8541.1	1	547	MSTRG.8541	DOCK8	10.604	27.2151	0.389635	-1.3598	0.0646905	0.332659	down	yes
74045	u	NC_037347.1	.	59042392	59042619	MSTRG.19582.1	1	228	MSTRG.19582	.	22.1718	10.1583	2.18262	1.12606	0.0650707	0.33411	up	yes
44979	x	NC_037338.1	+	99335308	99371539	MSTRG.12202.1	2	1832	MSTRG.12202	KYAT1	0.739938	1.93956	0.381499	-1.39025	0.0657042	0.336224	down	yes
33114	i	NC_037335.1	.	71601214	71601730	MSTRG.8778.1	1	517	MSTRG.8778	ADAMDEC1	3.99437	10.3313	0.386627	-1.37098	0.0657544	0.336299	down	yes
8064	j	NC_037329.1	-	128938565	128942609	MSTRG.2362.1	2	3296	MSTRG.2362	PNRC2	12.2179	31.0701	0.393234	-1.34654	0.0659266	0.336794	down	yes
23730	i	NC_037333.1	+	45869334	45870093	MSTRG.6366.1	1	760	MSTRG.6366	RBPJ	7.70558	3.56355	2.16233	1.11259	0.0660379	0.336983	up	yes
43240	i	NC_037338.1	-	55294700	55306718	MSTRG.11756.1	2	9680	MSTRG.11756	CTNNA2	3.13882	1.46951	2.13597	1.09489	0.0661327	0.33719	up	yes
57165	x	NC_037343.1	+	1916564	1917249	MSTRG.15266.5	3	458	MSTRG.15266	ETNK2	8.55563	3.91738	2.18402	1.12699	0.0661895	0.33719	up	yes
32840	j	NC_037335.1	+	64172461	64182858	MSTRG.8707.4	2	5544	MSTRG.8707	TGFBR1	2.14841	5.46964	0.392789	-1.34817	0.0663742	0.337752	down	yes
10613	j	NC_037330.1	+	28614965	28624865	MSTRG.2953.1	4	6756	MSTRG.2953	NRAS	1.88033	0.87505	2.14883	1.10355	0.0664372	0.337756	up	yes
82578	i	NC_037350.1	.	47968405	47969025	MSTRG.21834.1	1	621	MSTRG.21834	CAGE1	1.39836	3.72153	0.375749	-1.41216	0.0664712	0.337756	down	yes
75050	u	NC_037348.1	.	24990160	24990988	MSTRG.19869.1	1	829	MSTRG.19869	.	2.75004	7.09091	0.387826	-1.36652	0.0667465	0.338573	down	yes
89312	u	NC_037353.1	-	51237186	51242458	MSTRG.23589.1	1	5273	MSTRG.23589	.	3.98005	10.0811	0.394803	-1.3408	0.0674937	0.340842	down	yes
99343	u	NW_020191411.1	.	43622	45062	MSTRG.26343.1	1	1441	MSTRG.26343	.	5.76182	2.68648	2.14475	1.10081	0.0675532	0.341016	up	yes
96757	j	NC_037357.1	+	77167338	77198299	MSTRG.25626.4	7	19347	MSTRG.25626	XIST	11.2376	5.30526	2.1182	1.08284	0.0680267	0.342582	up	yes
41550	i	NC_037338.1	.	3249457	3249991	MSTRG.11289.1	1	535	MSTRG.11289	TMEM131	4.71769	2.15927	2.18485	1.12754	0.0680747	0.342697	up	yes
63263	i	NC_037345.1	.	6520385	6521858	MSTRG.16860.1	1	1474	MSTRG.16860	MAF	1.27978	3.28351	0.389761	-1.35934	0.069423	0.347306	down	yes
67348	u	NC_037345.1	+	63030861	63063983	MSTRG.17900.1	2	5631	MSTRG.17900	.	2.20499	1.03687	2.12657	1.08853	0.0695349	0.347738	up	yes
60728	i	NC_037344.1	.	32759959	32761078	MSTRG.16241.1	1	1120	MSTRG.16241	LOC112442025	2.32944	1.06502	2.18722	1.1291	0.0697363	0.348362	up	yes
16950	i	NC_037331.1	+	109766008	109780653	MSTRG.4653.1	2	4573	MSTRG.4653	CNTNAP2	3.71013	1.75442	2.11474	1.08048	0.0702691	0.349871	up	yes
22800	j	NC_037333.1	+	2620866	2670611	MSTRG.6067.2	9	2992	MSTRG.6067	NAF1	4.91653	2.32456	2.11503	1.08068	0.0704335	0.350242	up	yes
59477	u	NC_037343.1	-	67505055	67506695	MSTRG.15893.1	2	785	MSTRG.15893	.	4.47497	2.07223	2.1595	1.11069	0.0705534	0.350728	up	yes
10555	i	NC_037330.1	.	26762077	26763039	MSTRG.2935.1	1	963	MSTRG.2935	CD58	2.23376	1.01658	2.19732	1.13574	0.0706976	0.350949	up	yes
35762	i	NC_037336.1	.	60090983	60095636	MSTRG.9596.1	1	4654	MSTRG.9596	BACH2	1.62423	0.763713	2.12676	1.08866	0.0707173	0.350949	up	yes
54838	j	NC_037342.1	+	43332452	43338894	MSTRG.14842.3	3	3779	MSTRG.14842	TMEM41B	1.6058	4.04607	0.396877	-1.33323	0.0709607	0.351645	down	yes
78226	i	NC_037349.1	.	40948645	40955716	MSTRG.20735.1	1	7072	MSTRG.20735	FHIT	1.79873	0.850887	2.11394	1.07994	0.0710056	0.351804	up	yes
78055	i	NC_037349.1	-	35458610	35498642	MSTRG.20639.1	2	6544	MSTRG.20639	MAGI1	8.65836	4.12101	2.10103	1.0711	0.071054	0.35198	up	yes
99799	u	NW_020192291.1	.	455517	456107	MSTRG.26514.1	1	591	MSTRG.26514	.	3.85138	1.75962	2.18876	1.13012	0.0714352	0.353227	up	yes
81104	x	NC_037350.1	+	25119285	25137252	MSTRG.21439.3	2	305	MSTRG.21439	GSTA1	58.1267	27.6581	2.10162	1.0715	0.0719173	0.35471	up	yes
11062	i	NC_037330.1	+	35869041	35877168	MSTRG.3053.1	1	8128	MSTRG.3053	NTNG1	5.91357	2.827	2.09182	1.06476	0.0726605	0.357021	up	yes
90620	u	NC_037355.1	.	7410669	7412167	MSTRG.23968.1	1	1499	MSTRG.23968	.	1.62686	0.753024	2.16044	1.11133	0.072949	0.357843	up	yes
18507	o	NC_037332.1	+	30540586	30565545	MSTRG.4982.1	2	327	MSTRG.4982	LOC104972403	9.1132	22.9377	0.397302	-1.33169	0.0730435	0.358	down	yes
47948	i	NC_037340.1	.	12693510	12695682	MSTRG.13047.1	1	2173	MSTRG.13047	USP6NL	1.91292	0.895883	2.13524	1.0944	0.0731144	0.358223	up	yes
16942	i	NC_037331.1	+	109454177	109465559	MSTRG.4645.1	2	11306	MSTRG.4645	CNTNAP2	3.24709	1.55514	2.08797	1.0621	0.0734035	0.35899	up	yes
53770	o	NC_037342.1	-	8083824	8095219	MSTRG.14528.1	2	2504	MSTRG.14528	ARHGAP42	2.03598	0.957397	2.12658	1.08854	0.0734857	0.359199	up	yes
1	u	NC_006853.1	.	1	3841	MSTRG.4.1	1	3841	MSTRG.4	.	75.4411	36.2412	2.08164	1.05772	0.0737647	0.360304	up	yes
99073	u	NW_020190904.1	-	14866	16385	MSTRG.26262.1	1	1520	MSTRG.26262	.	0.961827	2.442	0.393869	-1.34421	0.0738694	0.360622	down	yes
10600	u	NC_037330.1	+	28514045	28514633	MSTRG.2944.1	1	589	MSTRG.2944	.	5.33082	13.3675	0.398791	-1.3263	0.0741542	0.361108	down	yes
79855	i	NC_037350.1	.	955753	959513	MSTRG.21137.1	1	3761	MSTRG.21137	KHDRBS2	1.72589	0.821064	2.10201	1.07177	0.0742599	0.361429	up	yes
8726	u	NC_037330.1	-	3978264	3978679	MSTRG.2550.1	1	416	MSTRG.2550	.	3.09843	7.85925	0.394239	-1.34286	0.074674	0.362223	down	yes
23033	i	NC_037333.1	.	13260940	13263762	MSTRG.6125.1	1	2823	MSTRG.6125	AP1AR	1.79024	0.848121	2.11084	1.07781	0.0747577	0.362236	up	yes
59050	i	NC_037343.1	.	54830105	54830855	MSTRG.15758.1	1	751	MSTRG.15758	AADACL3	11.4847	28.5097	0.402836	-1.31174	0.0750148	0.363034	down	yes
84693	j	NC_037352.1	-	1502748	1507202	MSTRG.22375.2	3	1038	MSTRG.22375	MSRB1	0.977855	2.50968	0.389633	-1.35981	0.0756028	0.364712	down	yes
21350	u	NC_037332.1	.	101640698	101642050	MSTRG.5724.1	1	1353	MSTRG.5724	.	10.3844	25.6643	0.404625	-1.30534	0.0759443	0.365841	down	yes
37439	j	NC_037337.1	+	5012279	5025732	MSTRG.10112.6	5	2259	MSTRG.10112	KIAA1191	4.99759	2.39819	2.0839	1.05929	0.0760799	0.366193	up	yes
67353	u	NC_037345.1	.	63090262	63091485	MSTRG.17898.1	1	1224	MSTRG.17898	.	1.99155	0.930553	2.14018	1.09773	0.076411	0.367311	up	yes
37584	i	NC_037337.1	.	10365877	10366975	MSTRG.10163.1	1	1099	MSTRG.10163	JMY	2.30844	1.07918	2.13907	1.09699	0.0764454	0.367412	up	yes
45721	i	NC_037338.1	.	106350764	106352080	MSTRG.12357.1	1	1317	MSTRG.12357	EXD3	1.64542	0.759953	2.16516	1.11447	0.0767351	0.368112	up	yes
17905	i	NC_037332.1	-	25014531	25014760	MSTRG.4874.1	1	230	MSTRG.4874	LOC112446660	61.1314	29.4146	2.07827	1.05538	0.0769118	0.368653	up	yes
96071	i	NC_037357.1	-	53482406	53483398	MSTRG.25407.1	1	993	MSTRG.25407	IL1RAPL2	2.40083	1.12352	2.13689	1.09551	0.0771909	0.369099	up	yes
74968	i	NC_037348.1	.	22943599	22944881	MSTRG.19851.1	1	1283	MSTRG.19851	CPEB1	0.672611	1.72674	0.389526	-1.36021	0.0781053	0.371722	down	yes
52358	i	NC_037341.1	-	27536810	27539337	MSTRG.14111.1	1	2528	MSTRG.14111	NKAIN3	2.25216	1.08226	2.08097	1.05726	0.078408	0.372608	up	yes
5533	i	NC_037329.1	.	47441070	47441905	MSTRG.1675.1	1	836	MSTRG.1675	EPC2	4.52519	2.14383	2.1108	1.07779	0.0785005	0.37269	up	yes
88677	i	NC_037353.1	.	33647529	33648315	MSTRG.23459.1	1	787	MSTRG.23459	TCF7L2	3.76975	1.76927	2.13068	1.09132	0.0785136	0.37269	up	yes
12219	i	NC_037330.1	.	86116676	86118376	MSTRG.3417.1	1	1701	MSTRG.3417	HOOK1	2.83818	1.35732	2.09102	1.06421	0.0788274	0.37353	up	yes
78217	i	NC_037349.1	.	40893987	40897835	MSTRG.20726.1	1	3849	MSTRG.20726	FHIT	2.17443	1.04796	2.07492	1.05305	0.079072	0.37391	up	yes
17906	i	NC_037332.1	+	25014531	25014760	MSTRG.4875.1	1	230	MSTRG.4875	LOC112446660	60.0854	29.1531	2.06103	1.04337	0.0793186	0.374556	up	yes
32097	i	NC_037335.1	.	40972829	40975668	MSTRG.8516.1	1	2840	MSTRG.8516	RFX3	0.77632	1.92792	0.402672	-1.31232	0.0795495	0.37489	down	yes
13666	i	NC_037330.1	.	114561582	114562741	MSTRG.3770.1	1	1160	MSTRG.3770	SH3BP4	1.7132	0.803825	2.13131	1.09174	0.0795666	0.37489	up	yes
99861	i	NW_020192292.1	.	5206498	5208364	MSTRG.26528.1	1	1867	MSTRG.26528	LOC112441535	0.689183	1.72005	0.400677	-1.31949	0.0798392	0.375779	down	yes
35029	i	NC_037336.1	-	25459242	25465004	MSTRG.9371.1	2	5711	MSTRG.9371	NCOA7	2.27065	1.10102	2.06232	1.04427	0.079921	0.375976	up	yes
13065	j	NC_037330.1	+	103432229	103438907	MSTRG.3637.2	3	605	MSTRG.3637	SVBP	12.5702	30.8014	0.408105	-1.29299	0.0801845	0.376754	down	yes
44769	i	NC_037338.1	.	98714370	98716972	MSTRG.12164.1	1	2603	MSTRG.12164	SLC25A25	1.55454	0.745459	2.08535	1.06029	0.0803518	0.377215	up	yes
78214	i	NC_037349.1	.	40884640	40885891	MSTRG.20723.1	1	1252	MSTRG.20723	FHIT	2.07391	0.987572	2.10001	1.0704	0.0809381	0.379184	up	yes
11846	i	NC_037330.1	.	67795765	67795992	MSTRG.3307.1	1	228	MSTRG.3307	ST6GALNAC5	10.0155	4.746	2.11031	1.07745	0.0810085	0.379198	up	yes
19099	i	NC_037332.1	.	46821184	46824469	MSTRG.5157.1	1	3286	MSTRG.5157	GRIP1	3.3607	1.63516	2.05527	1.03933	0.0810382	0.379263	up	yes
54754	u	NC_037342.1	+	40852004	40852297	MSTRG.14815.1	1	294	MSTRG.14815	.	4337.46	2128.14	2.03815	1.02726	0.0812071	0.379711	up	yes
8073	x	NC_037329.1	-	129050482	129058984	MSTRG.2365.1	2	1589	MSTRG.2365	FUCA1	3.0205	1.45221	2.07993	1.05653	0.0813098	0.379817	up	yes
394	u	NC_037328.1	.	20387986	20393278	MSTRG.111.1	1	5293	MSTRG.111	.	2.04881	0.999091	2.05067	1.03609	0.081568	0.380502	up	yes
29347	u	NC_037334.1	.	45960447	45962752	MSTRG.7654.1	1	2306	MSTRG.7654	.	3.57302	1.73961	2.05392	1.03838	0.0816386	0.380694	up	yes
53764	u	NC_037342.1	.	7971053	7973530	MSTRG.14519.1	1	2478	MSTRG.14519	.	1.04819	2.57813	0.406569	-1.29843	0.0826181	0.383303	down	yes
77894	i	NC_037349.1	.	29248979	29249588	MSTRG.20596.1	1	610	MSTRG.20596	RYBP	3.14934	1.4826	2.12419	1.08691	0.0826892	0.383445	up	yes
2298	i	NC_037328.1	.	93405605	93408477	MSTRG.746.1	1	2873	MSTRG.746	NLGN1	2.47728	1.20594	2.05423	1.0386	0.0827762	0.383737	up	yes
71867	u	NC_037346.1	.	51257189	51259175	MSTRG.18966.1	1	1987	MSTRG.18966	.	1.65521	0.790112	2.09491	1.06689	0.0828879	0.383972	up	yes
17674	u	NC_037332.1	.	15392764	15393156	MSTRG.4810.1	1	393	MSTRG.4810	.	43.8709	106.221	0.413014	-1.27574	0.0834505	0.385054	down	yes
99796	o	NW_020192291.1	-	423526	534080	MSTRG.26511.1	2	2002	MSTRG.26511	LOC781489	2.25271	1.08901	2.06859	1.04865	0.0835939	0.385385	up	yes
41715	j	NC_037338.1	-	6171299	6185685	MSTRG.11340.1	4	10111	MSTRG.11340	RNF149	2.3238	1.14342	2.03232	1.02313	0.08364	0.385385	up	yes
16946	i	NC_037331.1	-	109595896	109611568	MSTRG.4649.1	2	2166	MSTRG.4649	CNTNAP2	3.73582	1.82785	2.04383	1.03128	0.0837194	0.385548	up	yes
6685	i	NC_037329.1	-	102814372	102818572	MSTRG.2044.1	2	3213	MSTRG.2044	BARD1	2.4519	1.19717	2.04808	1.03427	0.0837759	0.385642	up	yes
38878	i	NC_037337.1	.	36304350	36305689	MSTRG.10452.1	1	1340	MSTRG.10452	RMDN3	1.75851	0.840465	2.09231	1.0651	0.0842681	0.386489	up	yes
82496	i	NC_037350.1	+	45084065	45091822	MSTRG.21814.1	2	7662	MSTRG.21814	NEDD9	12.5644	6.21122	2.02286	1.01639	0.0843444	0.386774	up	yes
99955	u	NW_020192294.1	.	7076	15848	MSTRG.26561.1	1	8773	MSTRG.26561	.	5.3643	2.65119	2.02336	1.01675	0.084564	0.387455	up	yes
89357	j	NC_037354.1	+	16579	74675	MSTRG.23597.5	2	1472	MSTRG.23597	LOC100848264	1.06869	2.65	0.403277	-1.31016	0.0847171	0.387896	down	yes
4351	i	NC_037329.1	.	5055618	5057689	MSTRG.1343.1	1	2072	MSTRG.1343	IWS1	0.937702	2.30651	0.406546	-1.29851	0.0856382	0.39051	down	yes
85540	i	NC_037352.1	.	16521433	16522693	MSTRG.22622.1	1	1261	MSTRG.22622	SMG1	1.5519	0.736229	2.10791	1.07581	0.0856675	0.39051	up	yes
10390	u	NC_037330.1	.	22128326	22130087	MSTRG.2889.1	1	1762	MSTRG.2889	.	0.608407	1.51222	0.402328	-1.31356	0.0856744	0.39051	down	yes
98237	i	NC_037357.1	-	124367045	124371136	MSTRG.26058.1	2	3269	MSTRG.26058	ADGRG2	6.31869	3.12818	2.01993	1.0143	0.0859076	0.39105	up	yes
78241	i	NC_037349.1	.	41043325	41044800	MSTRG.20750.1	1	1476	MSTRG.20750	FHIT	1.92069	0.929639	2.06606	1.04689	0.087745	0.395912	up	yes
43940	i	NC_037338.1	.	74590903	74592939	MSTRG.11951.1	1	2037	MSTRG.11951	NCOA1	2.0324	0.995653	2.04128	1.02947	0.0878959	0.39633	up	yes
37539	o	NC_037337.1	+	8357494	8387064	MSTRG.10145.1	2	315	MSTRG.10145	PDE8B	2.90524	7.22401	0.402165	-1.31414	0.0880728	0.396866	down	yes
71647	j	NC_037346.1	-	50027256	50045770	MSTRG.18901.2	5	6171	MSTRG.18901	FOXK2	2.24736	1.11728	2.01145	1.00823	0.0884557	0.398262	up	yes
31463	i	NC_037335.1	-	15338229	15407577	MSTRG.8355.1	2	970	MSTRG.8355	LINGO2	1.20068	2.9781	0.403169	-1.31054	0.0885445	0.398465	down	yes
99747	i	NW_020192290.1	.	109211	109751	MSTRG.26458.1	1	541	MSTRG.26458	LOC112441465	1.61958	4.04007	0.400879	-1.31876	0.0886108	0.398632	down	yes
78239	i	NC_037349.1	.	41033883	41037018	MSTRG.20748.1	1	3136	MSTRG.20748	FHIT	2.24223	1.10749	2.0246	1.01764	0.0888815	0.399408	up	yes
72193	j	NC_037346.1	+	54797775	54800549	MSTRG.19041.1	4	813	MSTRG.19041	LOC100196898	4.41617	10.6394	0.415076	-1.26855	0.0893709	0.400993	down	yes
38521	o	NC_037337.1	-	26630199	26642627	MSTRG.10368.1	2	951	MSTRG.10368	PNP	6.09368	3.01424	2.02163	1.01552	0.0894485	0.401275	up	yes
71645	j	NC_037346.1	+	50011398	50015615	MSTRG.18900.2	5	1923	MSTRG.18900	WDR45B	0.824007	2.0135	0.409241	-1.28898	0.0897375	0.402175	down	yes
37546	i	NC_037337.1	.	8551008	8552205	MSTRG.10149.1	1	1198	MSTRG.10149	PDE8B	1.03048	2.51228	0.410177	-1.28568	0.0899846	0.403047	down	yes
34174	i	NC_037335.1	.	101686996	101687666	MSTRG.9095.1	1	671	MSTRG.9095	PTBP3	2.88544	1.39107	2.07425	1.05259	0.090006	0.403047	up	yes
49634	j	NC_037340.1	-	54136286	54137833	MSTRG.13453.5	4	1154	MSTRG.13453	PPDPF	75.4807	37.8588	1.99374	0.99548	0.0900491	0.403174	up	no
90942	i	NC_037355.1	-	19418794	19419724	MSTRG.24062.1	1	931	MSTRG.24062	JMJD1C	2.6986	1.31153	2.05759	1.04096	0.090401	0.404219	up	yes
61167	i	NC_037344.1	-	47644907	47697138	MSTRG.16375.1	2	11967	MSTRG.16375	TMEM132D	1.90257	0.953001	1.9964	0.997398	0.090581	0.404395	up	no
47676	i	NC_037340.1	.	969659	976671	MSTRG.12917.1	1	7013	MSTRG.12917	PLCB1	2.83115	1.41815	1.99636	0.997375	0.0905824	0.404395	up	no
94578	u	NC_037357.1	.	4145324	4146725	MSTRG.24933.1	1	1402	MSTRG.24933	.	1.7089	0.832531	2.05265	1.03749	0.0906395	0.404395	up	yes
41	u	NC_037328.1	.	742667	743980	MSTRG.14.1	1	1314	MSTRG.14	.	2.38326	1.16555	2.04476	1.03193	0.0911231	0.40552	up	yes
42461	i	NC_037338.1	.	26801755	26802964	MSTRG.11540.1	1	1210	MSTRG.11540	CAMKMT	0.833867	2.063	0.404201	-1.30685	0.0912296	0.40583	down	yes
95959	j	NC_037357.1	-	51930156	51953635	MSTRG.25310.1	4	2487	MSTRG.25310	TCEAL9	1.18115	2.82481	0.418136	-1.25796	0.0914974	0.406476	down	yes
45125	i	NC_037338.1	+	101459524	101462989	MSTRG.12240.1	1	3466	MSTRG.12240	FAM78A	3.1173	7.39992	0.421262	-1.24721	0.0915751	0.406537	down	yes
46905	j	NC_037339.1	-	47461548	47476653	MSTRG.12701.2	3	2035	MSTRG.12701	MZT1	0.996549	2.40302	0.414707	-1.26983	0.0917775	0.407038	down	yes
34022	o	NC_037335.1	+	96652243	96694919	MSTRG.9053.1	2	1120	MSTRG.9053	ZNF462	2.33925	1.14153	2.04923	1.03508	0.0918545	0.407114	up	yes
43248	i	NC_037338.1	+	55619100	55620935	MSTRG.11762.1	2	1814	MSTRG.11762	CTNNA2	3.14938	1.5654	2.01187	1.00854	0.0922662	0.40821	up	yes
41845	u	NC_037338.1	.	9350017	9351325	MSTRG.11346.1	1	1309	MSTRG.11346	.	3.98798	1.98761	2.00642	1.00462	0.0928983	0.409876	up	yes
2313	i	NC_037328.1	.	93577703	93581471	MSTRG.761.1	1	3769	MSTRG.761	NLGN1	2.18452	1.09365	1.99747	0.998171	0.0930654	0.410292	up	no
99820	u	NW_020192292.1	-	1829708	1835207	MSTRG.26469.1	2	303	MSTRG.26469	.	3.57747	8.74378	0.409144	-1.28932	0.0930828	0.410292	down	yes
1913	i	NC_037328.1	.	81852704	81854604	MSTRG.605.1	1	1901	MSTRG.605	MAP3K13	1.9311	0.955154	2.02176	1.01561	0.0936307	0.411698	up	yes
39811	x	NC_037337.1	+	59203630	59203900	MSTRG.10783.1	1	271	MSTRG.10783	LOC104973172	8.20705	4.02544	2.0388	1.02772	0.0945345	0.413484	up	yes
19105	i	NC_037332.1	.	46860680	46865425	MSTRG.5163.1	1	4746	MSTRG.5163	GRIP1	2.41638	1.21768	1.98441	0.988709	0.0946305	0.413705	up	no
18009	u	NC_037332.1	.	26015431	26015960	MSTRG.4892.1	1	530	MSTRG.4892	.	1.63532	3.99311	0.409535	-1.28794	0.0949292	0.41448	down	yes
73707	i	NC_037347.1	.	36328384	36330619	MSTRG.19472.1	1	2236	MSTRG.19472	LOC104975277	0.694031	1.67	0.415586	-1.26678	0.0955358	0.416063	down	yes
2323	i	NC_037328.1	.	93639732	93642981	MSTRG.771.1	1	3250	MSTRG.771	NLGN1	1.86433	0.938087	1.98738	0.990865	0.0958437	0.417004	up	no
475	i	NC_037328.1	-	24613236	24663117	MSTRG.151.1	2	1321	MSTRG.151	ROBO2	1.13582	2.73273	0.415636	-1.26661	0.0959065	0.417211	down	yes
40239	i	NC_037337.1	.	72485278	72486529	MSTRG.10892.1	1	1252	MSTRG.10892	PPM1A	1.86906	0.922175	2.0268	1.0192	0.0960139	0.417346	up	yes
33989	j	NC_037335.1	+	95326022	95341308	MSTRG.9026.7	3	8291	MSTRG.9026	FSD1L	1.55518	3.64843	0.42626	-1.2302	0.0964361	0.418247	down	yes
82650	i	NC_037350.1	.	49662033	49663119	MSTRG.21857.1	1	1087	MSTRG.21857	CDYL	1.8764	0.918963	2.04186	1.02989	0.0965972	0.418369	up	yes
56878	i	NC_037342.1	+	82969740	82972040	MSTRG.15217.1	2	2245	MSTRG.15217	STX3	0.796153	1.89961	0.419113	-1.25459	0.09681	0.418626	down	yes
82071	o	NC_037350.1	+	31737207	31883030	MSTRG.21728.1	2	345	MSTRG.21728	LOC787269	336.416	171.566	1.96086	0.971485	0.0969301	0.418792	up	no
34045	u	NC_037335.1	.	98109391	98109882	MSTRG.9044.1	1	492	MSTRG.9044	.	28.8751	67.5552	0.427429	-1.22624	0.0974201	0.420028	down	yes
12132	j	NC_037330.1	+	82052300	82157897	MSTRG.3395.5	7	652	MSTRG.3395	ITGB3BP	1.45502	3.54173	0.410822	-1.28342	0.0975236	0.420233	down	yes
48739	i	NC_037340.1	.	36640353	36640970	MSTRG.13264.1	1	618	MSTRG.13264	ARMC4	3.21665	1.58698	2.0269	1.01927	0.0982489	0.421689	up	yes
42020	i	NC_037338.1	+	12253859	12272580	MSTRG.11415.1	2	4230	MSTRG.11415	EXOC6B	1.76626	0.896575	1.97001	0.978201	0.0983293	0.421897	up	no
2207	u	NC_037328.1	.	88123054	88130012	MSTRG.693.1	1	6959	MSTRG.693	.	3.74878	1.915	1.95758	0.969072	0.0986225	0.422288	up	no
79413	j	NC_037349.1	-	54270984	54274448	MSTRG.21013.3	4	1806	MSTRG.21013	TMEM42	4.62324	2.34968	1.96761	0.976441	0.0989147	0.422628	up	no
74346	o	NC_037348.1	+	2045709	2053251	MSTRG.19678.1	2	566	MSTRG.19678	LOC112443261	2.26696	5.41736	0.418462	-1.25683	0.0993778	0.423805	down	yes
89420	i	NC_037354.1	.	5480562	5481576	MSTRG.23625.1	1	1015	MSTRG.23625	MCPH1	1.97674	4.67539	0.422797	-1.24196	0.0998382	0.424904	down	yes
99337	u	NW_020191411.1	.	14787	15326	MSTRG.26328.1	1	540	MSTRG.26328	.	8.55688	4.31009	1.98532	0.989369	0.100358	0.426178	up	no
56216	j	NC_037342.1	-	75963261	75976748	MSTRG.15112.29	4	2529	MSTRG.15112	PHF21A	0.613361	1.46041	0.419992	-1.25157	0.101058	0.428136	down	yes
48495	u	NC_037340.1	.	31549154	31549434	MSTRG.13200.1	1	281	MSTRG.13200	.	15.4781	7.852	1.97123	0.979098	0.101075	0.428136	up	no
41254	i	NC_037337.1	+	101741389	101746451	MSTRG.11185.1	1	5063	MSTRG.11185	KCNK13	2.22648	1.14013	1.95283	0.965567	0.101236	0.42857	up	no
68700	i	NC_037346.1	.	20215318	20217050	MSTRG.18272.1	1	1733	MSTRG.18272	FAM222B	1.63469	0.816288	2.00259	1.00187	0.101479	0.429067	up	yes
53754	u	NC_037342.1	-	7816215	7817821	MSTRG.14510.1	1	1607	MSTRG.14510	.	0.635872	1.53579	0.414035	-1.27217	0.101593	0.429416	down	yes
89902	u	NC_037354.1	-	25033209	25035068	MSTRG.23760.1	1	1860	MSTRG.23760	.	2.09049	1.05649	1.97871	0.984558	0.101838	0.43026	up	no
80696	x	NC_037350.1	-	16349255	16350639	MSTRG.21349.1	2	1100	MSTRG.21349	UBR2	2.07437	1.03427	2.00563	1.00405	0.10184	0.43026	up	yes
20022	i	NC_037332.1	-	64733448	64733666	MSTRG.5414.1	1	219	MSTRG.5414	ANO4	11.34	5.67246	1.99913	0.999373	0.101929	0.430364	up	no
98861	u	NW_020190576.1	.	5809	6813	MSTRG.26206.1	1	1005	MSTRG.26206	.	0.862838	2.07767	0.415292	-1.2678	0.102181	0.430875	down	yes
51885	x	NC_037341.1	-	12391933	12587181	MSTRG.13967.2	6	5300	MSTRG.13967	TRNAG-CCC	2.80777	1.4431	1.94565	0.960251	0.102407	0.431432	up	no
45823	i	NC_037339.1	-	2486904	2492453	MSTRG.12394.1	2	5352	MSTRG.12394	DIAPH3	0.887593	2.06367	0.430103	-1.21725	0.10284	0.432094	down	yes
64149	o	NC_037345.1	-	32751106	32834164	MSTRG.17158.1	2	814	MSTRG.17158	CDH11	3.24687	7.57951	0.428374	-1.22306	0.103481	0.43377	down	yes
83119	i	NC_037351.1	.	20167574	20169490	MSTRG.21957.1	1	1917	MSTRG.21957	KIAA1328	0.644058	1.51698	0.424566	-1.23594	0.103609	0.434025	down	yes
32184	i	NC_037335.1	+	43788505	43792459	MSTRG.8534.1	2	3933	MSTRG.8534	KANK1	2.11788	1.08597	1.95022	0.963635	0.103779	0.434482	up	no
31432	i	NC_037335.1	-	14982021	15026246	MSTRG.8331.1	2	903	MSTRG.8331	LINGO2	4.63169	10.7449	0.43106	-1.21404	0.104087	0.435305	down	yes
54837	j	NC_037342.1	+	43323688	43338894	MSTRG.14842.2	4	6577	MSTRG.14842	TMEM41B	1.52132	3.50618	0.433897	-1.20458	0.104338	0.435911	down	yes
60463	o	NC_037344.1	+	16967123	17034285	MSTRG.16118.1	2	4653	MSTRG.16118	TBC1D9	5.18032	2.67942	1.93337	0.951121	0.104344	0.435911	up	no
38270	i	NC_037337.1	.	21935168	21936779	MSTRG.10318.1	1	1612	MSTRG.10318	RBM23	1.12493	2.64515	0.42528	-1.23352	0.104627	0.436528	down	yes
35117	u	NC_037336.1	+	31101018	31106928	MSTRG.9405.1	1	5911	MSTRG.9405	.	3.29491	1.70386	1.93379	0.951434	0.104636	0.436528	up	no
91479	i	NC_037355.1	.	31229049	31231949	MSTRG.24200.1	1	2901	MSTRG.24200	LRMDA	1.75856	0.900768	1.95228	0.965163	0.104954	0.437253	up	no
2888	j	NC_037328.1	+	117598268	117602811	MSTRG.924.1	2	3359	MSTRG.924	SERP1	12.3312	28.306	0.435638	-1.1988	0.105102	0.437538	down	yes
11549	j	NC_037330.1	-	54897428	54930827	MSTRG.3220.1	6	1598	MSTRG.3220	LOC104971647	1.51252	3.51939	0.429767	-1.21837	0.105149	0.437607	down	yes
1737	o	NC_037328.1	-	74438228	74505176	MSTRG.557.1	2	5155	MSTRG.557	LOC104970906	2.61186	1.35072	1.93368	0.951349	0.105939	0.439613	up	no
51872	x	NC_037341.1	-	12265278	12277747	MSTRG.13953.3	2	2348	MSTRG.13953	LOC112449607	1.79183	0.917145	1.9537	0.966211	0.106325	0.440548	up	no
63229	i	NC_037345.1	.	5793946	5794972	MSTRG.16903.1	1	1027	MSTRG.16903	WWOX	1.75135	0.869561	2.01407	1.01011	0.106326	0.440548	up	yes
34540	u	NC_037335.1	.	113167406	113168597	MSTRG.9190.1	1	1192	MSTRG.9190	.	1.71851	0.859641	1.9991	0.999351	0.106458	0.440894	up	no
53256	i	NC_037341.1	-	70071536	70075094	MSTRG.14386.1	2	3479	MSTRG.14386	GEM	1.92338	0.991637	1.9396	0.955761	0.106503	0.440949	up	no
33999	u	NC_037335.1	.	95456417	95457207	MSTRG.9031.1	1	791	MSTRG.9031	.	1.78606	4.18445	0.426832	-1.22826	0.106581	0.441071	down	yes
78058	i	NC_037349.1	+	35478019	35486691	MSTRG.20642.1	2	8648	MSTRG.20642	MAGI1	5.55343	2.89106	1.9209	0.941783	0.106607	0.44111	up	no
14713	j	NC_037331.1	-	32116101	32135311	MSTRG.3986.1	5	14553	MSTRG.3986	TRA2A	12.8486	6.70118	1.91736	0.939123	0.106797	0.441695	up	no
91631	i	NC_037355.1	.	36899108	36902878	MSTRG.24241.1	1	3771	MSTRG.24241	NRG3	1.55945	0.805558	1.93586	0.952974	0.107115	0.442677	up	no
60545	i	NC_037344.1	+	18478713	18479027	MSTRG.16165.1	1	315	MSTRG.16165	ELF2	3.80986	8.91124	0.427534	-1.22589	0.108771	0.447566	down	yes
24375	u	NC_037333.1	.	71496823	71502528	MSTRG.6542.1	1	5706	MSTRG.6542	.	3.3817	1.76499	1.91599	0.93809	0.109102	0.447733	up	no
94137	i	NC_037356.1	.	48934296	48949375	MSTRG.24838.1	1	15080	MSTRG.24838	KCNQ1	2.27141	1.18874	1.91078	0.934159	0.109496	0.448148	up	no
10391	u	NC_037330.1	.	22147548	22148320	MSTRG.2890.1	1	773	MSTRG.2890	.	6.38836	3.29094	1.9412	0.956946	0.109541	0.448148	up	no
58523	i	NC_037343.1	.	45352620	45357608	MSTRG.15616.1	1	4989	MSTRG.15616	ERRFI1	2.94801	6.70957	0.439374	-1.18648	0.109851	0.448718	down	yes
96170	i	NC_037357.1	.	54917106	54917997	MSTRG.25334.1	1	892	MSTRG.25334	MUM1L1	3.38062	1.72496	1.95983	0.970731	0.109931	0.448873	up	no
16955	i	NC_037331.1	-	109940248	109941354	MSTRG.4658.1	1	1107	MSTRG.4658	CNTNAP2	2.23247	1.13978	1.95869	0.969887	0.110137	0.449579	up	no
35328	i	NC_037336.1	-	38629671	38634501	MSTRG.9453.1	1	4831	MSTRG.9453	FYN	2.17267	1.13316	1.91735	0.939114	0.110338	0.449862	up	no
39446	i	NC_037337.1	.	49192314	49195192	MSTRG.10657.1	1	2879	MSTRG.10657	RORA	1.70305	0.88	1.93528	0.952542	0.110509	0.450276	up	no
45545	i	NC_037338.1	.	104608297	104608895	MSTRG.12316.1	1	599	MSTRG.12316	VAV2	5.39625	2.77443	1.94499	0.959766	0.111191	0.451919	up	no
59101	i	NC_037343.1	.	55320407	55322225	MSTRG.15780.1	1	1819	MSTRG.15780	RC3H1	4.72674	2.46197	1.9199	0.941031	0.111324	0.452058	up	no
73831	i	NC_037347.1	+	39453079	39457816	MSTRG.19511.1	1	4738	MSTRG.19511	RAI14	1.95919	1.02554	1.91039	0.93387	0.111466	0.452279	up	no
96122	i	NC_037357.1	.	53802972	53805632	MSTRG.25457.1	1	2661	MSTRG.25457	IL1RAPL2	0.758726	1.74619	0.434503	-1.20256	0.111564	0.452492	down	yes
14239	u	NC_037331.1	.	9477191	9477840	MSTRG.3864.1	1	650	MSTRG.3864	.	4.1328	2.11124	1.95752	0.969027	0.111639	0.452712	up	no
63760	i	NC_037345.1	.	18588981	18590009	MSTRG.17072.1	1	1029	MSTRG.17072	PAPD5	1.08732	2.55603	0.425396	-1.23312	0.111934	0.453423	down	yes
48845	o	NC_037340.1	+	38439568	38484749	MSTRG.13281.1	2	657	MSTRG.13281	LOC539166	3.19338	1.62431	1.96599	0.975259	0.111956	0.453423	up	no
16699	j	NC_037331.1	-	103903336	103907779	MSTRG.4567.6	2	3313	MSTRG.4567	DENND2A	1.06344	2.42719	0.438137	-1.19055	0.112146	0.453758	down	yes
9029	i	NC_037330.1	.	9422700	9424068	MSTRG.2615.1	1	1369	MSTRG.2615	DCAF8	2.55406	1.31852	1.93708	0.95388	0.112504	0.454621	up	no
76330	i	NC_037348.1	.	64484085	64484998	MSTRG.20234.1	1	914	MSTRG.20234	SETD3	1.27396	2.98814	0.426337	-1.22993	0.112522	0.454621	down	yes
59255	j	NC_037343.1	+	60633286	60645596	MSTRG.15831.2	4	1134	MSTRG.15831	SOAT1	6.71182	3.51604	1.90891	0.932751	0.112673	0.454961	up	no
8651	i	NC_037330.1	.	1400521	1401840	MSTRG.2523.1	1	1320	MSTRG.2523	POU2F1	1.9248	0.986443	1.95125	0.964402	0.112801	0.455278	up	no
5681	i	NC_037329.1	.	58593883	58594912	MSTRG.1757.1	1	1030	MSTRG.1757	SPOPL	1.82289	0.922122	1.97684	0.983199	0.112948	0.455531	up	no
19096	i	NC_037332.1	.	46796267	46807929	MSTRG.5154.1	1	11663	MSTRG.5154	GRIP1	2.28918	1.20688	1.89677	0.923542	0.113095	0.455922	up	no
98743	u	NW_020190357.1	+	6740	15854	MSTRG.26177.5	2	597	MSTRG.26177	.	4.95536	2.53126	1.95766	0.969131	0.113161	0.455924	up	no
50522	i	NC_037340.1	.	66320915	66322671	MSTRG.13637.1	1	1757	MSTRG.13637	SRC	3.52983	1.83904	1.91939	0.940651	0.113404	0.456207	up	no
43480	u	NC_037338.1	+	67616697	67617497	MSTRG.11827.1	1	801	MSTRG.11827	.	6.06956	13.7987	0.439866	-1.18486	0.113416	0.456207	down	yes
46801	i	NC_037339.1	.	35900329	35902772	MSTRG.12657.1	1	2444	MSTRG.12657	IFT88	2.18215	1.13594	1.92101	0.941866	0.11398	0.457798	up	no
53824	i	NC_037342.1	.	13965205	13966916	MSTRG.14558.1	1	1712	MSTRG.14558	MAML2	0.65607	1.53394	0.427704	-1.22532	0.114106	0.457985	down	yes
16739	i	NC_037331.1	.	104507965	104510914	MSTRG.4576.1	1	2950	MSTRG.4576	TMEM178B	1.12949	2.57371	0.438855	-1.18818	0.1143	0.458543	down	yes
31768	i	NC_037335.1	.	27188497	27189816	MSTRG.8430.1	1	1320	MSTRG.8430	CNTLN	2.76475	6.26129	0.441562	-1.17931	0.115491	0.460648	down	yes
10570	i	NC_037330.1	-	27311928	27313216	MSTRG.2941.1	1	1289	MSTRG.2941	SLC22A15	1.03198	2.37731	0.434096	-1.20391	0.116203	0.462845	down	yes
96749	i	NC_037357.1	-	77164475	77175796	MSTRG.25629.8	2	5639	MSTRG.25629	XIST	1.96849	1.03876	1.89504	0.92223	0.116287	0.462954	up	no
54794	o	NC_037342.1	+	42339980	42398337	MSTRG.14827.1	2	1637	MSTRG.14827	SBF2	1.48989	0.765828	1.94547	0.960117	0.116552	0.463567	up	no
99967	u	NW_020192294.1	.	167478	169556	MSTRG.26572.1	1	2079	MSTRG.26572	.	2.44815	1.28179	1.90994	0.93353	0.116555	0.463567	up	no
97804	i	NC_037357.1	-	98727140	98729762	MSTRG.25936.1	1	2623	MSTRG.25936	KDM6A	8.98478	4.76669	1.88491	0.914496	0.116561	0.463567	up	no
2317	i	NC_037328.1	.	93597103	93598661	MSTRG.765.1	1	1559	MSTRG.765	NLGN1	3.02529	1.58204	1.91227	0.935289	0.116714	0.46373	up	no
35324	i	NC_037336.1	-	38612544	38616278	MSTRG.9451.1	1	3735	MSTRG.9451	FYN	5.03844	2.67403	1.88421	0.91396	0.117088	0.464382	up	no
88662	i	NC_037353.1	.	33565446	33565873	MSTRG.23450.1	1	428	MSTRG.23450	TCF7L2	5.94407	3.08662	1.92575	0.945421	0.117092	0.464382	up	no
2599	i	NC_037328.1	-	107071249	107073608	MSTRG.848.1	1	2360	MSTRG.848	SMC4	9.09442	20.354	0.446813	-1.16226	0.11756	0.465666	down	yes
54905	i	NC_037342.1	.	44376200	44377496	MSTRG.14864.1	1	1297	MSTRG.14864	RIC3	1.70367	0.874053	1.94916	0.962855	0.117736	0.466093	up	no
88115	i	NC_037353.1	-	22176528	22177847	MSTRG.23314.1	1	1320	MSTRG.23314	BTRC	1.72185	0.884618	1.94643	0.960833	0.118068	0.466798	up	no
33887	o	NC_037335.1	+	90854913	90924481	MSTRG.9009.1	2	1022	MSTRG.9009	PLPPR1	3.23121	1.68766	1.91461	0.93705	0.118176	0.466958	up	no
82290	i	NC_037350.1	.	37549765	37551838	MSTRG.21753.1	1	2074	MSTRG.21753	E2F3	0.6556	1.50495	0.43563	-1.19882	0.118392	0.4674	down	yes
94775	u	NC_037357.1	.	11507426	11508147	MSTRG.24995.1	1	722	MSTRG.24995	.	4.0826	2.11909	1.92658	0.946042	0.118715	0.468268	up	no
35760	i	NC_037336.1	.	60072543	60074767	MSTRG.9594.1	1	2225	MSTRG.9594	BACH2	1.56153	0.815702	1.91433	0.936842	0.118732	0.468269	up	no
23932	u	NC_037333.1	.	59187098	59189588	MSTRG.6416.1	1	2491	MSTRG.6416	.	2.07934	1.094	1.90067	0.926508	0.118926	0.468831	up	no
86129	o	NC_037352.1	+	27004155	27040574	MSTRG.22762.8	2	2047	MSTRG.22762	LOC101902665	2.31041	1.21621	1.89968	0.925755	0.119135	0.469248	up	no
78247	i	NC_037349.1	.	41112043	41113378	MSTRG.20756.1	1	1336	MSTRG.20756	FHIT	1.54886	0.795869	1.94613	0.960608	0.119626	0.470182	up	no
98925	u	NW_020190673.1	+	6024	11272	MSTRG.26237.4	2	567	MSTRG.26237	.	10.3517	23.1923	0.446343	-1.16377	0.119647	0.470182	down	yes
41348	i	NC_037338.1	.	184592	186912	MSTRG.11238.1	1	2321	MSTRG.11238	ZC3H6	1.66992	0.8755	1.90739	0.931596	0.119804	0.47066	up	no
25858	j	NC_037333.1	-	117648125	117650621	MSTRG.6937.2	3	382	MSTRG.6937	MYL5	8.84489	19.9017	0.444429	-1.16998	0.119943	0.471001	down	yes
2399	i	NC_037328.1	.	95698552	95700081	MSTRG.801.1	1	1530	MSTRG.801	PLD1	0.665889	1.52778	0.435855	-1.19808	0.120023	0.471145	down	yes
39842	i	NC_037337.1	.	59896529	59899417	MSTRG.10795.1	1	2889	MSTRG.10795	GABPB1	2.27529	1.20465	1.88876	0.917443	0.120259	0.47163	up	no
78067	i	NC_037349.1	.	35659250	35666111	MSTRG.20650.1	1	6862	MSTRG.20650	MAGI1	4.68135	2.50437	1.86927	0.902474	0.120276	0.471632	up	no
99964	u	NW_020192294.1	-	145963	147278	MSTRG.26569.1	1	1316	MSTRG.26569	.	1.70094	0.87782	1.93768	0.954333	0.120389	0.471762	up	no
30904	i	NC_037334.1	-	101803135	101806172	MSTRG.8068.1	2	2915	MSTRG.8068	PAM	3.16609	1.68656	1.87724	0.908614	0.120401	0.471762	up	no
5522	u	NC_037329.1	.	46955714	46956245	MSTRG.1673.1	1	532	MSTRG.1673	.	4.36656	9.8695	0.442429	-1.17648	0.120471	0.471762	down	yes
15621	i	NC_037331.1	.	68110781	68112042	MSTRG.4263.1	1	1262	MSTRG.4263	JAZF1	2.2504	5.04571	0.446003	-1.16488	0.121047	0.473112	down	yes
3212	i	NC_037328.1	.	129916486	129917929	MSTRG.1045.1	1	1444	MSTRG.1045	LOC112447798	2.28514	1.19996	1.90436	0.929305	0.121578	0.474422	up	no
39194	i	NC_037337.1	+	43389764	43390465	MSTRG.10554.1	1	702	MSTRG.10554	MAP4K5	2.6709	1.38138	1.9335	0.951218	0.121629	0.474422	up	no
84103	u	NC_037351.1	.	50962826	50967797	MSTRG.22237.1	1	4972	MSTRG.22237	.	1.44228	3.21257	0.448948	-1.15538	0.121746	0.474731	down	yes
41717	i	NC_037338.1	+	6178239	6178575	MSTRG.11341.1	1	337	MSTRG.11341	RNF149	2.8689	6.65609	0.431019	-1.21418	0.122303	0.476222	down	yes
74537	i	NC_037348.1	-	8031375	8034215	MSTRG.19765.1	2	2818	MSTRG.19765	IGF1R	4.67114	2.50112	1.86762	0.9012	0.122637	0.476636	up	no
24090	i	NC_037333.1	+	62947798	62973619	MSTRG.6448.2	2	1252	MSTRG.6448	KCTD8	1.47884	3.33591	0.443309	-1.17361	0.122653	0.476636	down	yes
3350	i	NC_037328.1	.	132484076	132484424	MSTRG.1091.1	1	349	MSTRG.1091	STAG1	16.0154	8.51882	1.88	0.910731	0.12273	0.476731	up	no
74436	i	NC_037348.1	-	5307431	5308694	MSTRG.19712.1	1	1264	MSTRG.19712	CHSY1	0.869157	1.99911	0.434772	-1.20167	0.123122	0.477844	down	yes
22482	j	NC_037332.1	+	116371742	116408314	MSTRG.5992.1	4	2406	MSTRG.5992	LOC101903200	1.0805	2.42491	0.445585	-1.16623	0.123489	0.478543	down	yes
23146	i	NC_037333.1	.	17375366	17380259	MSTRG.6179.1	1	4894	MSTRG.6179	SGMS2	1.66458	0.89151	1.86714	0.900832	0.124128	0.479974	up	no
31583	x	NC_037335.1	+	22573919	22581002	MSTRG.8301.1	2	341	MSTRG.8301	LOC112447782	4.99924	2.57989	1.93777	0.954396	0.124153	0.480003	up	no
39432	i	NC_037337.1	.	48980770	48982742	MSTRG.10643.1	1	1973	MSTRG.10643	RORA	2.53169	1.34737	1.87898	0.909952	0.124235	0.4801	up	no
98782	j	NW_020190447.1	+	15760	22458	MSTRG.26182.3	2	2867	MSTRG.26182	LOC112445427	0.883024	1.97921	0.446151	-1.1644	0.124434	0.480346	down	yes
38679	u	NC_037337.1	-	28452079	28455049	MSTRG.10393.1	1	2971	MSTRG.10393	.	2.24286	4.97603	0.450733	-1.14965	0.124535	0.480346	down	yes
98930	u	NW_020190673.1	-	6024	15014	MSTRG.26238.2	4	825	MSTRG.26238	.	6.66836	14.7893	0.45089	-1.14915	0.124537	0.480346	down	yes
78223	i	NC_037349.1	.	40919293	40921559	MSTRG.20732.1	1	2267	MSTRG.20732	FHIT	2.33862	1.24701	1.87538	0.90718	0.124538	0.480346	up	no
31561	u	NC_037335.1	.	22374697	22375262	MSTRG.8263.1	1	566	MSTRG.8263	.	4.78408	10.6962	0.447271	-1.16078	0.124753	0.480688	down	yes
9847	u	NC_037330.1	.	17348960	17350529	MSTRG.2758.1	1	1570	MSTRG.2758	.	2.57944	5.73679	0.449632	-1.15318	0.124895	0.48083	down	yes
44779	i	NC_037338.1	-	98765176	98766756	MSTRG.12168.2	2	947	MSTRG.12168	LOC112448839	26.3854	14.2427	1.85256	0.889516	0.125295	0.48142	up	no
20827	i	NC_037332.1	.	86099475	86100371	MSTRG.5600.1	1	897	MSTRG.5600	SOX5	2.73965	1.44837	1.89154	0.91956	0.125818	0.482208	up	no
46021	i	NC_037339.1	.	16057685	16060005	MSTRG.12444.1	1	2321	MSTRG.12444	ZC3H13	2.88263	1.54891	1.86107	0.896132	0.126438	0.483209	up	no
18522	x	NC_037332.1	-	30659431	30702229	MSTRG.4990.1	2	338	MSTRG.4990	TUBA1A	109.939	59.5583	1.8459	0.884324	0.12647	0.483209	up	no
36247	i	NC_037336.1	-	74069186	74087132	MSTRG.9717.1	1	17947	MSTRG.9717	PDE7B	4.98985	2.70621	1.84385	0.882721	0.126515	0.48331	up	no
79987	o	NC_037350.1	+	6953048	6998856	MSTRG.21160.1	2	1314	MSTRG.21160	GCLC	42.3424	22.9816	1.84244	0.881621	0.127172	0.485062	up	no
53810	i	NC_037342.1	.	13905026	13907534	MSTRG.14545.1	1	2509	MSTRG.14545	MAML2	1.54035	0.821337	1.87542	0.907213	0.127187	0.485062	up	no
23747	i	NC_037333.1	.	46424935	46426096	MSTRG.6355.1	1	1162	MSTRG.6355	STIM2	1.55099	0.807605	1.92049	0.941471	0.12761	0.4862	up	no
23389	i	NC_037333.1	.	29660425	29661516	MSTRG.6263.1	1	1092	MSTRG.6263	BMPR1B	1.85099	0.969246	1.90972	0.933364	0.127843	0.486545	up	no
16001	i	NC_037331.1	.	80912809	80913329	MSTRG.4351.1	1	521	MSTRG.4351	SUGCT	2.09382	4.73957	0.441775	-1.17862	0.128043	0.486909	down	yes
61635	x	NC_037344.1	-	55419710	55420080	MSTRG.16484.1	1	371	MSTRG.16484	ACAD10	2.96006	6.74367	0.438938	-1.18791	0.128059	0.486909	down	yes
5226	j	NC_037329.1	+	36060759	36074557	MSTRG.1593.14	5	5041	MSTRG.1593	RBMS1	4.46343	2.42293	1.84216	0.8814	0.128255	0.487276	up	no
1251	i	NC_037328.1	.	65835818	65837078	MSTRG.411.1	1	1261	MSTRG.411	STXBP5L	1.02818	2.30666	0.445744	-1.16571	0.128285	0.487276	down	yes
37981	j	NC_037337.1	+	19486143	19500493	MSTRG.10255.6	3	555	MSTRG.10255	BBS4	5.16153	2.72234	1.89599	0.92295	0.128379	0.487498	up	no
96347	i	NC_037357.1	.	59691216	59691905	MSTRG.25509.1	1	690	MSTRG.25509	DCX	2.10878	4.72776	0.446043	-1.16475	0.128434	0.487602	down	yes
39884	i	NC_037337.1	-	61191875	61193696	MSTRG.10807.1	1	1822	MSTRG.10807	SECISBP2L	1.84542	0.98705	1.86963	0.902751	0.128566	0.487773	up	no
78056	i	NC_037349.1	+	35468381	35475154	MSTRG.20640.1	2	6726	MSTRG.20640	MAGI1	6.27072	3.40992	1.83897	0.878895	0.128569	0.487773	up	no
46188	j	NC_037339.1	-	19479422	19500889	MSTRG.12491.1	4	15876	MSTRG.12491	LOC100847818	1.90321	4.16158	0.457329	-1.12869	0.129396	0.490131	down	yes
22827	i	NC_037333.1	-	4153748	4158920	MSTRG.6077.1	2	5153	MSTRG.6077	QRFPR	2.89461	1.57359	1.83949	0.879308	0.129726	0.490974	up	no
31595	o	NC_037335.1	-	22595361	22621665	MSTRG.8312.1	2	1352	MSTRG.8312	IFNT2	3.79554	2.0466	1.85455	0.891072	0.130065	0.491369	up	no
1501	i	NC_037328.1	.	70271764	70272450	MSTRG.485.1	1	687	MSTRG.485	LRCH3	3.75723	1.98338	1.89436	0.921709	0.1305	0.492381	up	no
87432	i	NC_037353.1	+	9187901	9189288	MSTRG.23143.1	1	1388	MSTRG.23143	MINPP1	0.830153	1.88044	0.441468	-1.17962	0.130564	0.492417	down	yes
12221	i	NC_037330.1	.	86146551	86147249	MSTRG.3419.1	1	699	MSTRG.3419	HOOK1	2.62322	1.37919	1.902	0.927515	0.130793	0.492659	up	no
29786	i	NC_037334.1	.	52663679	52664830	MSTRG.7774.1	1	1152	MSTRG.7774	DIAPH1	0.755121	1.72705	0.437233	-1.19353	0.130804	0.492659	down	yes
1254	i	NC_037328.1	-	65842287	65845975	MSTRG.414.1	1	3689	MSTRG.414	STXBP5L	0.73102	1.61511	0.452614	-1.14365	0.131123	0.493317	down	yes
43247	i	NC_037338.1	+	55578002	55588877	MSTRG.11761.1	1	10876	MSTRG.11761	CTNNA2	3.46869	1.89538	1.83007	0.871902	0.131202	0.493396	up	no
4848	u	NC_037329.1	.	23384803	23385046	MSTRG.1490.1	1	244	MSTRG.1490	.	8.96416	19.8104	0.452498	-1.14402	0.131481	0.494119	down	yes
31580	x	NC_037335.1	+	22566034	22624215	MSTRG.8298.1	2	1174	MSTRG.8298	IFNT2	2.6876	1.4392	1.86743	0.901053	0.13223	0.495494	up	no
78228	i	NC_037349.1	.	40963639	40966644	MSTRG.20737.1	1	3006	MSTRG.20737	FHIT	2.5	1.35663	1.84281	0.881907	0.132283	0.495494	up	no
40080	u	NC_037337.1	+	67520655	67522632	MSTRG.10848.1	1	1978	MSTRG.10848	.	3.3882	7.40837	0.457347	-1.12864	0.132419	0.495868	down	yes
58137	i	NC_037343.1	+	38897678	38898422	MSTRG.15521.1	1	745	MSTRG.15521	FMO4	1.77544	3.93401	0.451306	-1.14782	0.132665	0.496312	down	yes
36847	i	NC_037336.1	.	93575695	93576947	MSTRG.9916.1	1	1253	MSTRG.9916	ARID1B	5.13069	2.77855	1.84654	0.884821	0.132749	0.496557	up	no
82434	j	NC_037350.1	-	43019166	43021449	MSTRG.21803.1	4	1459	MSTRG.21803	NOL7	2.11381	4.64157	0.455409	-1.13476	0.132862	0.496803	down	yes
98835	i	NW_020190528.1	.	9357	10133	MSTRG.26201.1	1	777	MSTRG.26201	LOC112445447	10.2271	5.56674	1.83719	0.877499	0.133653	0.49836	up	no
92401	u	NC_037356.1	.	20013286	20013585	MSTRG.24441.1	1	300	MSTRG.24441	.	6.14872	3.26594	1.88268	0.912788	0.133955	0.499017	up	no
37290	j	NC_037337.1	-	904153	913970	MSTRG.10050.1	2	6626	MSTRG.10050	LOC112448351	2.19306	1.20088	1.82621	0.868849	0.134275	0.499678	up	no
99966	u	NW_020192294.1	.	151715	155872	MSTRG.26571.1	1	4158	MSTRG.26571	.	2.25483	1.23036	1.83266	0.87394	0.134313	0.499678	up	no
12116	i	NC_037330.1	.	81762997	81764285	MSTRG.3389.1	1	1289	MSTRG.3389	ROR1	3.31106	1.78738	1.85246	0.889445	0.134347	0.499678	up	no
16943	i	NC_037331.1	-	109486697	109559581	MSTRG.4646.1	3	12726	MSTRG.4646	CNTNAP2	3.95946	2.17837	1.81762	0.86205	0.134537	0.499963	up	no
54663	u	NC_037342.1	.	38342939	38343559	MSTRG.14784.1	1	621	MSTRG.14784	.	24.4014	52.8926	0.461339	-1.1161	0.134843	0.500674	down	yes
15312	i	NC_037331.1	.	56156509	56161063	MSTRG.4151.1	1	4555	MSTRG.4151	DOCK4	3.44818	1.89126	1.82322	0.866485	0.135077	0.501415	up	no
27781	j	NC_037334.1	-	18469864	18472439	MSTRG.7312.2	2	1453	MSTRG.7312	VMAC	1.25147	2.76591	0.452464	-1.14413	0.135111	0.501472	down	yes
48715	j	NC_037340.1	-	36460154	36604410	MSTRG.13259.2	4	4078	MSTRG.13259	LOC104973767	5.70735	3.13926	1.81805	0.862394	0.135331	0.501879	up	no
56217	j	NC_037342.1	-	75963261	75976748	MSTRG.15112.30	4	4975	MSTRG.15112	PHF21A	2.5862	1.41791	1.82395	0.867068	0.13584	0.502783	up	no
85418	x	NC_037352.1	-	13049883	13108494	MSTRG.22585.1	2	305	MSTRG.22585	MKL2	10.4022	5.59737	1.85841	0.894065	0.135982	0.503064	up	no
95830	o	NC_037357.1	-	49952609	49993276	MSTRG.25274.2	3	892	MSTRG.25274	ARMCX5	2.39068	1.27676	1.87245	0.90493	0.136225	0.503466	up	no
74531	i	NC_037348.1	+	7917495	7928155	MSTRG.19762.1	2	8850	MSTRG.19762	IGF1R	2.66971	5.76517	0.463076	-1.11068	0.136458	0.503868	down	yes
33885	i	NC_037335.1	+	90798756	90803673	MSTRG.9007.1	2	3619	MSTRG.9007	PLPPR1	1.93083	1.05659	1.82742	0.86981	0.136821	0.504457	up	no
78220	i	NC_037349.1	-	40911513	40913473	MSTRG.20729.1	1	1961	MSTRG.20729	FHIT	1.71092	0.929981	1.83974	0.879502	0.13743	0.505647	up	no
5339	i	NC_037329.1	.	37864208	37865022	MSTRG.1634.1	1	815	MSTRG.1634	PKP4	2.09641	1.11067	1.88751	0.916483	0.137767	0.506438	up	no
99943	u	NW_020192292.1	+	9230380	9231512	MSTRG.26553.1	1	1133	MSTRG.26553	.	3.95102	8.54435	0.462413	-1.11275	0.138015	0.506806	down	yes
96753	i	NC_037357.1	+	77167338	77172836	MSTRG.25626.6	2	2945	MSTRG.25626	XIST	11.0279	6.10605	1.80606	0.852846	0.138541	0.50822	up	no
99488	u	NW_020191782.1	-	8069	9752	MSTRG.26377.1	2	282	MSTRG.26377	.	10.3579	5.58488	1.85462	0.891127	0.138603	0.508279	up	no
30511	u	NC_037334.1	.	78911851	78913001	MSTRG.7948.1	1	1151	MSTRG.7948	.	1.82457	0.979852	1.86208	0.896918	0.139199	0.509122	up	no
42688	i	NC_037338.1	.	36878181	36879673	MSTRG.11601.1	1	1493	MSTRG.11601	ACYP2	0.683069	1.52676	0.447397	-1.16037	0.139199	0.509122	down	yes
82286	i	NC_037350.1	.	37519351	37520998	MSTRG.21749.1	1	1648	MSTRG.21749	E2F3	0.746116	1.63916	0.455183	-1.13548	0.140186	0.510924	down	yes
46356	i	NC_037339.1	.	24695968	24696241	MSTRG.12537.1	1	274	MSTRG.12537	ALG5	12.7821	27.6597	0.46212	-1.11366	0.140408	0.511425	down	yes
11165	i	NC_037330.1	-	42905552	42907001	MSTRG.3090.1	2	1429	MSTRG.3090	CDC14A	2.41192	1.31319	1.83669	0.877107	0.140774	0.512189	up	no
96315	i	NC_037357.1	.	58695588	58697458	MSTRG.25497.1	1	1871	MSTRG.25497	AMMECR1	1.54256	0.834505	1.84847	0.88633	0.140821	0.512214	up	no
16403	j	NC_037331.1	-	94648472	94674979	MSTRG.4478.4	2	11068	MSTRG.4478	LOC107131356	0.914064	1.96395	0.465422	-1.10339	0.140929	0.512402	down	yes
36246	i	NC_037336.1	-	74038075	74055524	MSTRG.9716.1	2	6257	MSTRG.9716	PDE7B	8.34949	4.65019	1.79552	0.844398	0.141479	0.513489	up	no
16953	i	NC_037331.1	-	109868154	109870962	MSTRG.4656.1	2	2553	MSTRG.4656	CNTNAP2	2.83077	1.56476	1.80907	0.855247	0.141688	0.513637	up	no
78488	i	NC_037349.1	.	44409570	44410094	MSTRG.20804.1	1	525	MSTRG.20804	CCDC66	4.06679	2.1862	1.86021	0.895467	0.141914	0.513926	up	no
47736	i	NC_037340.1	.	2981173	2981631	MSTRG.12936.1	1	459	MSTRG.12936	PAK5	2.22766	4.94794	0.45022	-1.1513	0.14217	0.514717	down	yes
40808	u	NC_037337.1	.	85073745	85074223	MSTRG.11036.1	1	479	MSTRG.11036	.	10.4025	5.71974	1.8187	0.86291	0.142243	0.514845	up	no
23325	o	NC_037333.1	-	25874509	25967315	MSTRG.6234.1	2	10996	MSTRG.6234	LOC112447048	5.58254	3.1132	1.79318	0.842522	0.142274	0.51489	up	no
51914	x	NC_037341.1	-	13460631	13532319	MSTRG.13999.1	2	1962	MSTRG.13999	LOC112449611	4.97551	10.6626	0.466633	-1.09964	0.142435	0.515131	down	yes
78229	i	NC_037349.1	.	40967572	40971620	MSTRG.20738.1	1	4049	MSTRG.20738	FHIT	1.7397	0.962358	1.80775	0.854196	0.142901	0.516078	up	no
7631	i	NC_037329.1	+	122535985	122542089	MSTRG.2267.1	2	6078	MSTRG.2267	PUM1	3.95771	2.20613	1.79396	0.843148	0.142938	0.516129	up	no
33327	i	NC_037335.1	.	76259190	76259653	MSTRG.8839.1	1	464	MSTRG.8839	RASEF	4.06063	2.18952	1.85457	0.891088	0.143467	0.516809	up	no
99839	x	NW_020192292.1	-	4204105	4204919	MSTRG.26475.5	3	580	MSTRG.26475	LOC112445814	3.57027	7.71281	0.462901	-1.11122	0.143518	0.516924	down	yes
57687	i	NC_037343.1	.	26316252	26317422	MSTRG.15372.1	1	1171	MSTRG.15372	DISP1	1.98032	1.0707	1.84956	0.887184	0.143584	0.517024	up	no
14446	j	NC_037331.1	-	15876093	16055109	MSTRG.3914.1	2	3969	MSTRG.3914	LOC112446357	1.67986	0.929655	1.80697	0.853575	0.143665	0.517109	up	no
22774	u	NC_037333.1	.	1005723	1009977	MSTRG.6050.1	1	4255	MSTRG.6050	.	1.55068	0.858915	1.8054	0.852317	0.143808	0.517363	up	no
3209	i	NC_037328.1	.	129887449	129891514	MSTRG.1042.1	1	4066	MSTRG.1042	LOC112447798	1.95317	1.08311	1.8033	0.85064	0.14451	0.518511	up	no
52965	i	NC_037341.1	-	60872656	60926561	MSTRG.14307.2	2	1184	MSTRG.14307	RIMS2	0.902973	1.99157	0.453398	-1.14115	0.144575	0.518574	down	yes
20354	i	NC_037332.1	.	74051409	74052949	MSTRG.5491.1	1	1541	MSTRG.5491	RBFOX2	1.66612	0.900422	1.85037	0.887815	0.144619	0.518627	up	no
5624	i	NC_037329.1	.	52393152	52394126	MSTRG.1698.1	1	975	MSTRG.1698	GTDC1	1.08334	2.38596	0.454047	-1.13909	0.144728	0.518883	down	yes
94139	i	NC_037356.1	-	48956061	48957746	MSTRG.24834.4	1	1686	MSTRG.24834	KCNQ1	4.12858	2.29287	1.80062	0.84849	0.144878	0.519078	up	no
33886	x	NC_037335.1	-	90845630	90903703	MSTRG.9008.1	2	2168	MSTRG.9008	PLPPR1	6.10398	3.40577	1.79225	0.84177	0.145037	0.519376	up	no
16051	u	NC_037331.1	.	82902312	82903059	MSTRG.4371.1	1	748	MSTRG.4371	.	3.01343	6.50057	0.463564	-1.10916	0.145209	0.519555	down	yes
51936	j	NC_037341.1	+	13569339	13617648	MSTRG.14013.4	5	9131	MSTRG.14013	LOC112449612	1.68006	3.57669	0.469724	-1.09011	0.145214	0.519555	down	yes
16219	i	NC_037331.1	+	91297402	91298490	MSTRG.4439.1	1	1089	MSTRG.4439	GRM8	3.31417	1.821	1.81997	0.863917	0.145413	0.519835	up	no
606	i	NC_037328.1	.	41220716	41221658	MSTRG.235.1	1	943	MSTRG.235	EPHA6	3.73254	2.05359	1.81757	0.862008	0.145814	0.520383	up	no
19041	u	NC_037332.1	.	45016266	45017822	MSTRG.5126.1	1	1557	MSTRG.5126	.	0.755367	1.65998	0.455045	-1.13592	0.145876	0.5204	down	yes
98742	u	NW_020190357.1	+	6692	16269	MSTRG.26177.3	2	1686	MSTRG.26177	.	2.07248	4.4516	0.465559	-1.10296	0.14597	0.520669	down	yes
32110	i	NC_037335.1	.	41259210	41259465	MSTRG.8524.1	1	256	MSTRG.8524	RFX3	3.80776	8.36261	0.455332	-1.13501	0.146075	0.520874	down	yes
85270	i	NC_037352.1	-	7614476	7620486	MSTRG.22476.1	2	2785	MSTRG.22476	ABAT	2.15127	1.1943	1.80128	0.849025	0.146329	0.521501	up	no
90742	i	NC_037355.1	-	12474231	12478784	MSTRG.24006.1	2	4307	MSTRG.24006	CHRM3	1.89627	1.05645	1.79494	0.843936	0.146394	0.521501	up	no
72834	u	NC_037347.1	-	299714	300713	MSTRG.19170.1	1	1000	MSTRG.19170	.	4.21412	9.00319	0.468069	-1.09521	0.147001	0.523047	down	yes
84642	i	NC_037352.1	.	1264359	1264832	MSTRG.22361.1	1	474	MSTRG.22361	CRAMP1	4.63642	2.53259	1.8307	0.872399	0.147184	0.52353	up	no
48721	i	NC_037340.1	+	36534303	36540181	MSTRG.13260.1	1	5879	MSTRG.13260	LOC104973767	2.22165	1.24421	1.78559	0.836399	0.147195	0.52353	up	no
32316	u	NC_037335.1	-	48600163	48600448	MSTRG.8583.1	1	286	MSTRG.8583	.	9.95233	5.44796	1.8268	0.869318	0.147481	0.524072	up	no
2276	i	NC_037328.1	.	92636646	92637955	MSTRG.727.1	1	1310	MSTRG.727	NAALADL2	1.6243	0.8884	1.82834	0.870538	0.147729	0.524542	up	no
64883	u	NC_037345.1	.	45671848	45674031	MSTRG.17365.1	1	2184	MSTRG.17365	.	1.59806	0.881497	1.81289	0.858289	0.147772	0.524557	up	no
92347	i	NC_037356.1	-	17709469	17712380	MSTRG.24419.1	1	2912	MSTRG.24419	GAB2	2.24496	1.25109	1.79441	0.843507	0.14782	0.52459	up	no
15199	i	NC_037331.1	.	50568648	50569548	MSTRG.4111.1	1	901	MSTRG.4111	CTTNBP2	1.95086	1.05523	1.84876	0.886559	0.147906	0.524763	up	no
98934	u	NW_020190673.1	-	6915	13729	MSTRG.26238.9	2	2135	MSTRG.26238	.	2.40097	1.33458	1.79904	0.847229	0.148005	0.52489	up	no
47036	i	NC_037339.1	.	52321627	52323799	MSTRG.12727.1	1	2173	MSTRG.12727	MYCBP2	1.57361	0.867903	1.81312	0.858472	0.148129	0.52489	up	no
94924	i	NC_037357.1	+	16739337	16746810	MSTRG.25058.1	1	7474	MSTRG.25058	HS6ST2	2.85375	6.04033	0.47245	-1.08177	0.148493	0.525747	down	yes
9269	i	NC_037330.1	-	13841774	13867443	MSTRG.2651.1	2	1414	MSTRG.2651	ARHGEF11	1.6513	0.904814	1.82501	0.867907	0.148786	0.526283	up	no
74002	i	NC_037347.1	+	57257855	57289615	MSTRG.19566.2	2	1568	MSTRG.19566	FBXL7	2.70476	1.5043	1.79802	0.846412	0.148927	0.526333	up	no
16055	u	NC_037331.1	.	83910862	83911774	MSTRG.4375.1	1	913	MSTRG.4375	.	9.29452	19.7007	0.471786	-1.0838	0.149227	0.526843	down	yes
49868	u	NC_037340.1	-	57991938	57993358	MSTRG.13505.1	1	1421	MSTRG.13505	.	3.94418	8.3589	0.471854	-1.08359	0.150283	0.529092	down	yes
78238	i	NC_037349.1	.	41028715	41031372	MSTRG.20747.1	1	2658	MSTRG.20747	FHIT	1.93407	1.08291	1.78599	0.836722	0.150401	0.529274	up	no
12571	i	NC_037330.1	-	95530667	95531817	MSTRG.3513.1	1	1151	MSTRG.3513	FAF1	2.34923	1.29257	1.81748	0.861943	0.150771	0.530167	up	no
1253	i	NC_037328.1	.	65839180	65841425	MSTRG.413.1	1	2246	MSTRG.413	STXBP5L	0.858172	1.84058	0.46625	-1.10083	0.151348	0.531603	down	yes
99643	u	NW_020192186.1	.	8373	10341	MSTRG.26424.1	1	1969	MSTRG.26424	.	0.966528	2.07348	0.466137	-1.10117	0.151611	0.532346	down	yes
13160	i	NC_037330.1	.	104968678	104969301	MSTRG.3653.1	1	624	MSTRG.3653	SCMH1	1.82478	3.98712	0.457669	-1.12762	0.152026	0.532726	down	yes
1252	i	NC_037328.1	.	65837423	65838918	MSTRG.412.1	1	1496	MSTRG.412	STXBP5L	0.757369	1.64682	0.459898	-1.12061	0.152247	0.533227	down	yes
35122	u	NC_037336.1	+	31193585	31196525	MSTRG.9407.1	1	2941	MSTRG.9407	.	5.02517	2.84367	1.76714	0.821418	0.152446	0.533374	up	no
31437	i	NC_037335.1	-	15070602	15075653	MSTRG.8337.1	1	5052	MSTRG.8337	LINGO2	2.34195	4.92753	0.475279	-1.07315	0.152913	0.533983	down	yes
34456	u	NC_037335.1	.	110643368	110644094	MSTRG.9161.1	1	727	MSTRG.9161	.	2.25511	1.2275	1.83716	0.877478	0.153064	0.534165	up	no
69992	i	NC_037346.1	.	33980090	33981882	MSTRG.18547.1	1	1793	MSTRG.18547	LOC101902768	15.7936	33.1287	0.476733	-1.06875	0.153621	0.534758	down	yes
91445	i	NC_037355.1	.	30791679	30794999	MSTRG.24192.1	1	3321	MSTRG.24192	KAT6B	2.75304	1.55339	1.77228	0.825604	0.153645	0.534758	up	no
87493	i	NC_037353.1	.	10720136	10721485	MSTRG.23174.1	1	1350	MSTRG.23174	LOC112444486	1.56525	0.864359	1.81088	0.856691	0.153926	0.535189	up	no
23319	j	NC_037333.1	+	25667896	25705910	MSTRG.6231.2	5	5273	MSTRG.6231	EIF4E	7.482	15.6747	0.47733	-1.06694	0.154116	0.535608	down	yes
34422	i	NC_037335.1	.	110228409	110229148	MSTRG.9159.1	1	740	MSTRG.9159	LOC616903	5.18218	2.90594	1.78331	0.834555	0.154451	0.536039	up	no
84035	i	NC_037351.1	.	49502329	49502702	MSTRG.22222.1	1	374	MSTRG.22222	MYO5B	3.11123	6.74442	0.461305	-1.11621	0.154461	0.536039	down	yes
11571	o	NC_037330.1	+	55026519	55126257	MSTRG.3214.1	2	2004	MSTRG.3214	GTF2B	1.27883	0.709029	1.80364	0.850912	0.154465	0.536039	up	no
23863	i	NC_037333.1	-	58100717	58102143	MSTRG.6399.1	2	1404	MSTRG.6399	FAM114A1	11.5485	6.569	1.75803	0.813958	0.155974	0.537967	up	no
94930	i	NC_037357.1	-	16802173	16805177	MSTRG.25064.2	2	2757	MSTRG.25064	HS6ST2	5.30207	11.094	0.477923	-1.06515	0.156028	0.537967	down	yes
74614	i	NC_037348.1	+	15047531	15052925	MSTRG.19776.1	2	5196	MSTRG.19776	SLCO3A1	2.29209	1.30087	1.76197	0.817191	0.156046	0.537967	up	no
36641	i	NC_037336.1	.	86997402	86999413	MSTRG.9863.1	1	2012	MSTRG.9863	LRP11	8.394	17.5455	0.478412	-1.06367	0.156224	0.53834	down	yes
78206	i	NC_037349.1	.	40838643	40841164	MSTRG.20715.1	1	2522	MSTRG.20715	FHIT	1.87126	1.0524	1.77809	0.83033	0.156475	0.538881	up	no
86329	i	NC_037352.1	.	30778655	30781324	MSTRG.22862.1	1	2670	MSTRG.22862	AUTS2	3.18446	1.81215	1.75729	0.813351	0.157069	0.540064	up	no
38921	i	NC_037337.1	.	36576398	36577259	MSTRG.10471.1	1	862	MSTRG.10471	INO80	2.43813	1.34429	1.81369	0.858929	0.157123	0.540064	up	no
92833	i	NC_037356.1	.	32496817	32497828	MSTRG.24521.1	1	1012	MSTRG.24521	ARHGAP32	1.7936	0.989792	1.8121	0.857659	0.157804	0.541769	up	no
43889	i	NC_037338.1	.	73976789	73977507	MSTRG.11931.1	1	719	MSTRG.11931	DNMT3A	3.13719	1.74988	1.7928	0.842212	0.157936	0.542026	up	no
85238	i	NC_037352.1	.	6124057	6125732	MSTRG.22533.1	1	1676	MSTRG.22533	RBFOX1	1.60998	0.89358	1.80172	0.849371	0.158012	0.542105	up	no
55065	u	NC_037342.1	.	46757264	46758704	MSTRG.14890.1	1	1441	MSTRG.14890	.	1.69565	0.941136	1.80171	0.849368	0.158372	0.543032	up	no
37377	i	NC_037337.1	.	3159181	3161054	MSTRG.10097.1	1	1874	MSTRG.10097	KCNN2	1.26915	2.67964	0.473626	-1.07818	0.158637	0.543404	down	yes
8663	i	NC_037330.1	.	1453616	1456408	MSTRG.2535.1	1	2793	MSTRG.2535	POU2F1	1.64621	0.930607	1.76897	0.822908	0.158637	0.543404	up	no
20927	i	NC_037332.1	.	90824618	90825581	MSTRG.5641.1	1	964	MSTRG.5641	PLEKHA5	1.81587	1.00174	1.81272	0.858154	0.15888	0.543735	up	no
28209	u	NC_037334.1	+	21408563	21410044	MSTRG.7402.1	2	719	MSTRG.7402	.	7.22654	4.10037	1.76241	0.817551	0.158912	0.543735	up	no
12701	j	NC_037330.1	-	99790148	99799423	MSTRG.3545.1	3	1601	MSTRG.3545	UQCRH	6.53475	13.6179	0.479865	-1.0593	0.158998	0.543735	down	yes
94142	i	NC_037356.1	.	48971876	48978637	MSTRG.24841.1	1	6762	MSTRG.24841	KCNQ1	1.61353	0.921929	1.75017	0.807492	0.159781	0.54466	up	no
31452	o	NC_037335.1	+	15219342	15267714	MSTRG.8346.1	2	827	MSTRG.8346	MIR876	3.11987	6.54676	0.476552	-1.06929	0.160408	0.545943	down	yes
96751	i	NC_037357.1	-	77164475	77175799	MSTRG.25629.1	3	9158	MSTRG.25629	XIST	1.0899	2.26652	0.480869	-1.05628	0.160682	0.54628	down	yes
36862	i	NC_037336.1	.	93737579	93737917	MSTRG.9930.1	1	339	MSTRG.9930	ARID1B	4.36103	9.28856	0.469505	-1.09079	0.160768	0.54628	down	yes
35758	i	NC_037336.1	.	60051357	60052719	MSTRG.9592.1	1	1363	MSTRG.9592	BACH2	1.95158	1.08867	1.79263	0.842078	0.16083	0.54628	up	no
53765	u	NC_037342.1	.	7975797	7978484	MSTRG.14516.1	1	2688	MSTRG.14516	.	0.703129	1.48841	0.472403	-1.08191	0.160969	0.546514	down	yes
4634	i	NC_037329.1	.	17695296	17696849	MSTRG.1431.1	1	1554	MSTRG.1431	SESTD1	2.59944	1.46527	1.77404	0.82704	0.161216	0.547013	up	no
49894	i	NC_037340.1	.	58504587	58505518	MSTRG.13504.1	1	932	MSTRG.13504	PMEPA1	1.09283	2.34643	0.465743	-1.10239	0.161781	0.548076	down	yes
72996	o	NC_037347.1	-	7671181	7734981	MSTRG.19258.1	2	1587	MSTRG.19258	ARHGEF28	3.3251	1.89921	1.75078	0.808001	0.16223	0.548844	up	no
86280	u	NC_037352.1	.	28248258	28248468	MSTRG.22811.1	1	211	MSTRG.22811	.	19.2803	10.9439	1.76175	0.817006	0.162579	0.549547	up	no
60265	x	NC_037344.1	+	6718545	6721183	MSTRG.16051.1	2	530	MSTRG.16051	RPS3A	4.55172	9.52919	0.477661	-1.06594	0.162709	0.549754	down	yes
32190	i	NC_037335.1	-	43983099	43986844	MSTRG.8539.1	1	3746	MSTRG.8539	KANK1	2.73856	1.57092	1.74328	0.801804	0.163137	0.550559	up	no
51958	u	NC_037341.1	+	13705620	13721590	MSTRG.14030.2	2	297	MSTRG.14030	.	2.93504	6.34315	0.46271	-1.11182	0.163237	0.550559	down	yes
72620	i	NC_037346.1	-	58620033	58620922	MSTRG.19147.1	1	890	MSTRG.19147	LOC101907523	2.10801	1.18395	1.78049	0.832277	0.163708	0.551201	up	no
46197	i	NC_037339.1	.	19517259	19518818	MSTRG.12497.1	1	1560	MSTRG.12497	LOC100847818	1.54814	3.23127	0.479113	-1.06156	0.164238	0.552184	down	yes
31798	i	NC_037335.1	+	27729445	27730537	MSTRG.8449.1	1	1093	MSTRG.8449	BNC2	7.86861	4.50729	1.74575	0.803849	0.164516	0.552844	up	no
51917	o	NC_037341.1	+	13468301	13538165	MSTRG.14002.1	2	1385	MSTRG.14002	LOC112449611	3.37791	7.00368	0.482305	-1.05198	0.164844	0.553311	down	yes
27443	i	NC_037334.1	+	16146181	16151952	MSTRG.7249.1	2	4770	MSTRG.7249	INSR	4.02789	2.32346	1.73357	0.79375	0.164854	0.553311	up	no
614	i	NC_037328.1	+	41321884	41326392	MSTRG.243.1	1	4509	MSTRG.243	EPHA6	3.44524	1.98724	1.73368	0.793834	0.164936	0.553317	up	no
82945	j	NC_037351.1	+	4165751	4175483	MSTRG.21917.2	3	3848	MSTRG.21917	CYB5A	2.0805	4.30286	0.483515	-1.04837	0.164968	0.553343	down	yes
17274	i	NC_037331.1	.	114645585	114646336	MSTRG.4691.1	1	752	MSTRG.4691	KMT2C	3.57397	2.00642	1.78127	0.832903	0.165492	0.554499	up	no
20200	u	NC_037332.1	+	69472943	69475641	MSTRG.5429.1	1	2699	MSTRG.5429	.	1.55833	3.22708	0.482892	-1.05023	0.165678	0.554738	down	yes
81430	u	NC_037350.1	-	27803808	27808848	MSTRG.21508.1	2	2188	MSTRG.21508	.	10.0327	5.80193	1.7292	0.790108	0.165705	0.554738	up	no
98707	o	NW_020190209.1	-	97606	224068	MSTRG.26161.1	2	878	MSTRG.26161	LOC101904263	3.99155	2.28102	1.7499	0.807271	0.166207	0.555595	up	no
72616	o	NC_037346.1	+	58583740	58635530	MSTRG.19144.1	2	5650	MSTRG.19144	LOC101907523	3.15204	1.82455	1.72757	0.788748	0.166606	0.5561	up	no
24179	o	NC_037333.1	-	66871078	66910479	MSTRG.6482.1	2	499	MSTRG.6482	TEC	1.76292	3.78109	0.466247	-1.10083	0.166826	0.556426	down	yes
43242	i	NC_037338.1	-	55384225	55389689	MSTRG.11758.1	2	5413	MSTRG.11758	CTNNA2	3.17394	1.83581	1.7289	0.789858	0.166855	0.556455	up	no
74613	i	NC_037348.1	-	14979427	15064474	MSTRG.19775.1	2	3278	MSTRG.19775	SLCO3A1	2.27864	1.30956	1.74	0.799091	0.167421	0.557866	up	no
51352	u	NC_037341.1	.	526424	528992	MSTRG.13838.1	1	2569	MSTRG.13838	.	3.21675	1.85846	1.73087	0.791495	0.167634	0.558094	up	no
39449	i	NC_037337.1	.	49207087	49210718	MSTRG.10660.1	1	3632	MSTRG.10660	RORA	1.72131	0.987719	1.74271	0.801334	0.167647	0.558094	up	no
61918	i	NC_037344.1	-	62291369	62292026	MSTRG.16549.1	1	658	MSTRG.16549	LOC101902124	3.80772	2.15284	1.7687	0.82269	0.168117	0.559025	up	no
61917	i	NC_037344.1	+	62291369	62292026	MSTRG.16548.1	1	658	MSTRG.16548	LOC101902124	3.80772	2.15284	1.7687	0.82269	0.168117	0.559025	up	no
80960	i	NC_037350.1	.	20088396	20088966	MSTRG.21415.1	1	571	MSTRG.21415	ADGRF5	6.36947	3.65065	1.74475	0.803021	0.168513	0.559952	up	no
39453	i	NC_037337.1	.	49251412	49252349	MSTRG.10664.1	1	938	MSTRG.10664	RORA	1.17586	2.48474	0.47323	-1.07939	0.168856	0.560649	down	yes
98922	u	NW_020190673.1	+	6022	11328	MSTRG.26237.1	2	625	MSTRG.26237	.	55.9888	32.5557	1.71978	0.782228	0.16887	0.560649	up	no
26493	u	NC_037334.1	.	6406028	6407969	MSTRG.7080.1	1	1942	MSTRG.7080	.	0.746095	1.56182	0.477708	-1.0658	0.169138	0.561221	down	yes
39455	i	NC_037337.1	.	49257570	49259443	MSTRG.10666.1	1	1874	MSTRG.10666	RORA	1.64532	0.9395	1.75127	0.8084	0.169378	0.561422	up	no
55885	j	NC_037342.1	+	63168821	63216682	MSTRG.15037.1	3	1165	MSTRG.15037	LOC112441650	2.50931	1.42699	1.75847	0.814317	0.169421	0.561422	up	no
82320	j	NC_037350.1	+	39360818	39378612	MSTRG.21760.8	5	6762	MSTRG.21760	DEK	0.834682	1.71432	0.486888	-1.03834	0.170228	0.562545	down	yes
22860	u	NC_037333.1	.	6001380	6003077	MSTRG.6105.1	1	1698	MSTRG.6105	.	1.67716	0.956195	1.75399	0.81064	0.170389	0.56274	up	no
60158	i	NC_037344.1	+	4408300	4417818	MSTRG.16028.1	1	9519	MSTRG.16028	TRIM2	2.14529	1.24872	1.71799	0.780721	0.170393	0.56274	up	no
11970	u	NC_037330.1	.	77943059	77945175	MSTRG.3339.1	1	2117	MSTRG.3339	.	0.741512	1.5394	0.481689	-1.05383	0.170608	0.562991	down	yes
72613	i	NC_037346.1	-	58538921	58541317	MSTRG.19141.1	1	2397	MSTRG.19141	LOC101907523	5.77709	3.36087	1.71893	0.781511	0.171014	0.563567	up	no
28620	i	NC_037334.1	.	38554171	38555103	MSTRG.7517.1	1	933	MSTRG.7517	ZNF346	1.57939	3.29066	0.47996	-1.05901	0.171061	0.563567	down	yes
765	o	NC_037328.1	-	45948110	45974578	MSTRG.285.1	2	1079	MSTRG.285	SENP7	1.72262	0.976866	1.76342	0.818374	0.171272	0.563709	up	no
41253	i	NC_037337.1	.	101738751	101740354	MSTRG.11184.1	1	1604	MSTRG.11184	KCNK13	2.60927	1.49378	1.74675	0.804672	0.17134	0.563709	up	no
49765	i	NC_037340.1	.	55129900	55131508	MSTRG.13481.1	1	1609	MSTRG.13481	TAF4	0.802568	1.68141	0.47732	-1.06697	0.171378	0.563709	down	yes
88784	i	NC_037353.1	+	36084151	36135788	MSTRG.23478.1	2	4161	MSTRG.23478	ATRNL1	3.1041	1.80776	1.7171	0.779974	0.171553	0.564054	up	no
53705	u	NC_037342.1	.	6332398	6333389	MSTRG.14494.1	1	992	MSTRG.14494	.	5.57596	3.21926	1.73206	0.792491	0.171648	0.564096	up	no
52362	u	NC_037341.1	+	28003313	28011107	MSTRG.14106.1	1	7795	MSTRG.14106	.	6.2302	3.64039	1.71141	0.775186	0.171773	0.564235	up	no
85299	o	NC_037352.1	+	9068751	9171268	MSTRG.22543.1	2	1088	MSTRG.22543	ATF7IP2	0.789611	1.67976	0.470072	-1.08905	0.172072	0.564734	down	yes
63360	i	NC_037345.1	-	10679531	10681007	MSTRG.16963.1	2	974	MSTRG.16963	ATP2C2	3.25647	1.86988	1.74154	0.800364	0.172504	0.565134	up	no
60203	u	NC_037344.1	.	5250308	5253078	MSTRG.16042.1	1	2771	MSTRG.16042	.	1.62454	0.935187	1.73712	0.796701	0.172769	0.565598	up	no
44604	u	NC_037338.1	.	96216615	96219105	MSTRG.12115.1	1	2491	MSTRG.12115	.	2.47603	5.05183	0.490126	-1.02877	0.174009	0.567882	down	yes
95904	u	NC_037357.1	.	50730692	50731612	MSTRG.25289.1	1	921	MSTRG.25289	.	4.58877	2.64794	1.73296	0.793238	0.174128	0.567992	up	no
98937	u	NW_020190673.1	-	9232	15014	MSTRG.26238.10	2	1106	MSTRG.26238	.	17.4282	10.2043	1.70792	0.772243	0.174912	0.569609	up	no
87592	i	NC_037353.1	.	13722746	13724716	MSTRG.23197.1	1	1971	MSTRG.23197	CPEB3	1.59038	0.914734	1.73863	0.79795	0.175169	0.569977	up	no
85230	i	NC_037352.1	.	6066368	6069731	MSTRG.22525.1	1	3364	MSTRG.22525	RBFOX1	1.68572	0.977292	1.72489	0.786502	0.175476	0.570628	up	no
5055	i	NC_037329.1	-	30371182	30372549	MSTRG.1552.1	1	1368	MSTRG.1552	TTC21B	1.65002	0.945668	1.74482	0.803078	0.175658	0.570877	up	no
36239	i	NC_037336.1	-	73966865	73975520	MSTRG.9711.1	1	8656	MSTRG.9711	PDE7B	9.15514	5.38694	1.69951	0.765116	0.176127	0.571653	up	no
83648	i	NC_037351.1	.	39050569	39050993	MSTRG.22109.1	1	425	MSTRG.22109	EPB41L3	10.2899	21.0062	0.489851	-1.02959	0.176503	0.572227	down	yes
87438	i	NC_037353.1	-	9311618	9319985	MSTRG.23146.1	2	397	MSTRG.23146	PAPSS2	2.90568	6.0787	0.47801	-1.06489	0.176621	0.57244	down	yes
31434	i	NC_037335.1	+	15000049	15017497	MSTRG.8333.1	2	9732	MSTRG.8333	LINGO2	6.01575	12.1742	0.494138	-1.01701	0.176681	0.572497	down	yes
23864	i	NC_037333.1	+	58134981	58135447	MSTRG.6400.1	3	335	MSTRG.6400	FAM114A1	7.40951	4.21502	1.75788	0.813837	0.176895	0.572988	up	no
78225	i	NC_037349.1	.	40936393	40941298	MSTRG.20734.1	1	4906	MSTRG.20734	FHIT	2.37916	1.39378	1.70698	0.77145	0.176965	0.573144	up	no
10522	u	NC_037330.1	.	25857443	25859193	MSTRG.2920.1	1	1751	MSTRG.2920	.	0.828801	1.71515	0.483224	-1.04924	0.177114	0.573398	down	yes
42275	i	NC_037338.1	.	21117084	21118134	MSTRG.11484.1	1	1051	MSTRG.11484	GEMIN6	3.97282	8.116	0.489504	-1.03061	0.177127	0.573398	down	yes
18749	i	NC_037332.1	+	33954601	33964428	MSTRG.5030.1	2	7326	MSTRG.5030	SLC38A1	2.37952	1.39977	1.69994	0.765481	0.177788	0.574379	up	no
41674	u	NC_037338.1	-	5447364	5455405	MSTRG.11323.1	2	731	MSTRG.11323	.	3.8363	7.86333	0.487872	-1.03543	0.17796	0.574561	down	yes
6657	i	NC_037329.1	.	101052873	101053750	MSTRG.2023.1	1	878	MSTRG.2023	IKZF2	1.97628	1.1342	1.74243	0.801104	0.178196	0.574812	up	no
498	i	NC_037328.1	.	26436284	26438106	MSTRG.171.1	1	1823	MSTRG.171	ROBO1	2.53468	1.47789	1.71506	0.778262	0.179065	0.576383	up	no
68538	x	NC_037346.1	-	18247679	18248529	MSTRG.18222.1	2	279	MSTRG.18222	UTP6	12.6508	25.7852	0.490623	-1.02731	0.179162	0.576383	down	yes
58046	i	NC_037343.1	.	35521700	35522804	MSTRG.15497.1	1	1105	MSTRG.15497	RGS7	1.66646	0.956669	1.74194	0.800691	0.179193	0.576383	up	no
22138	i	NC_037332.1	.	111507184	111511506	MSTRG.5905.1	1	4323	MSTRG.5905	TNRC6B	1.79772	1.05217	1.70859	0.772803	0.179225	0.576383	up	no
31430	i	NC_037335.1	-	14973154	14976973	MSTRG.8329.1	1	3820	MSTRG.8329	LINGO2	4.2002	8.47766	0.495444	-1.01321	0.17943	0.576757	down	yes
7035	u	NC_037329.1	-	111893301	111894577	MSTRG.2124.1	1	1277	MSTRG.2124	.	16.4362	33.1636	0.495608	-1.01273	0.179454	0.576757	down	yes
35698	i	NC_037336.1	.	52985572	52987893	MSTRG.9569.1	1	2322	MSTRG.9569	GPR63	1.1112	2.26542	0.490505	-1.02766	0.179794	0.577263	down	yes
80940	j	NC_037350.1	+	19878550	19884709	MSTRG.21398.7	3	3768	MSTRG.21398	SLC25A27	3.42041	2.01665	1.69608	0.762208	0.179802	0.577263	up	no
33882	i	NC_037335.1	-	90692293	90750363	MSTRG.9005.1	2	2079	MSTRG.9005	PLPPR1	3.55268	2.08732	1.70203	0.767255	0.180027	0.577554	up	no
43241	i	NC_037338.1	+	55352514	55354565	MSTRG.11757.1	1	2052	MSTRG.11757	CTNNA2	2.83976	1.66062	1.71006	0.774048	0.180076	0.577599	up	no
99563	u	NW_020192021.1	.	1	746	MSTRG.26390.1	1	746	MSTRG.26390	.	9.44036	19.0783	0.494821	-1.01502	0.180246	0.577803	down	yes
8393	x	NC_037329.1	-	133434591	133435212	MSTRG.2442.2	2	450	MSTRG.2442	EMC1	4.90152	10.0064	0.489836	-1.02963	0.180332	0.577806	down	yes
77003	j	NC_037349.1	-	2763636	2771344	MSTRG.20361.6	2	3393	MSTRG.20361	AZI2	4.73656	2.79435	1.69505	0.761326	0.180463	0.577903	up	no
108	i	NC_037328.1	+	1977541	1978138	MSTRG.47.2	3	478	MSTRG.47	SON	9.59266	19.3932	0.494641	-1.01555	0.181292	0.579686	down	yes
67607	x	NC_037345.1	+	64949169	64965070	MSTRG.17963.1	2	2641	MSTRG.17963	LOC100124497	2.48693	1.46106	1.70214	0.767354	0.181489	0.579889	up	no
97687	u	NC_037357.1	-	95262059	95305007	MSTRG.25901.1	2	8083	MSTRG.25901	.	2.30254	1.36224	1.69027	0.757251	0.181806	0.580519	up	no
60194	u	NC_037344.1	+	5126689	5196870	MSTRG.16031.1	2	1892	MSTRG.16031	.	3.05454	1.78811	1.70825	0.772518	0.181817	0.580519	up	no
16951	i	NC_037331.1	-	109831817	109833556	MSTRG.4654.1	2	1720	MSTRG.4654	CNTNAP2	1.68176	0.972244	1.72977	0.790582	0.181842	0.580534	up	no
33758	i	NC_037335.1	-	85919692	85924801	MSTRG.8963.2	1	5110	MSTRG.8963	ROR2	1.7134	3.45258	0.496267	-1.01081	0.181921	0.580648	down	yes
85243	i	NC_037352.1	.	6175134	6176738	MSTRG.22538.1	1	1605	MSTRG.22538	RBFOX1	1.62886	0.941291	1.73046	0.791153	0.182103	0.580924	up	no
99371	u	NW_020191471.1	.	98604	105813	MSTRG.26355.1	1	7210	MSTRG.26355	.	2.55106	5.12889	0.497391	-1.00755	0.18215	0.580924	down	yes
68161	u	NC_037346.1	+	11057094	11057581	MSTRG.18123.1	1	488	MSTRG.18123	.	11.9389	7.01267	1.70247	0.767632	0.182499	0.581155	up	no
80834	j	NC_037350.1	+	17289972	17296408	MSTRG.21381.11	2	1084	MSTRG.21381	VEGFA	3.25921	6.5998	0.493834	-1.0179	0.182664	0.5812	down	yes
1232	i	NC_037328.1	-	65095301	65095667	MSTRG.390.1	1	367	MSTRG.390	LRRC58	3.16289	6.56712	0.481625	-1.05402	0.182881	0.5812	down	yes
51027	i	NC_037340.1	.	76110040	76110701	MSTRG.13768.1	1	662	MSTRG.13768	NCOA3	2.57939	1.4755	1.74815	0.805828	0.183222	0.581534	up	no
55794	i	NC_037342.1	+	58148285	58154466	MSTRG.15012.1	2	3131	MSTRG.15012	LGR4	1.74433	1.02148	1.70764	0.772004	0.183816	0.582835	up	no
85804	i	NC_037352.1	+	22464411	22470525	MSTRG.22687.1	2	6030	MSTRG.22687	TNRC6A	2.68878	1.59425	1.68655	0.754078	0.183929	0.583032	up	no
23616	o	NC_037333.1	-	42046267	42107220	MSTRG.6326.2	2	1280	MSTRG.6326	ADGRA3	7.00654	4.14922	1.68864	0.755863	0.18461	0.584558	up	no
24376	u	NC_037333.1	-	71509126	71510226	MSTRG.6543.1	1	1101	MSTRG.6543	.	3.33596	1.96138	1.70083	0.766237	0.185115	0.585099	up	no
37280	i	NC_037337.1	+	673607	720648	MSTRG.10040.1	2	12361	MSTRG.10040	MCC	3.16412	1.88442	1.67909	0.74768	0.185117	0.585099	up	no
82917	u	NC_037351.1	.	3483245	3484033	MSTRG.21911.1	1	789	MSTRG.21911	.	2.69523	1.55806	1.72986	0.790659	0.185223	0.585299	up	no
92889	i	NC_037356.1	.	35235032	35236264	MSTRG.24542.1	1	1233	MSTRG.24542	NTM	1.27666	2.61244	0.488685	-1.03302	0.185365	0.58541	down	yes
99438	u	NW_020191597.1	.	11153	11500	MSTRG.26365.1	1	348	MSTRG.26365	.	2.47312	5.17015	0.478347	-1.06387	0.185489	0.585722	down	yes
66788	o	NC_037345.1	+	58401254	58507900	MSTRG.17834.1	2	2951	MSTRG.17834	LOC100848895	2.35718	1.39192	1.69347	0.759984	0.185537	0.585742	up	no
51188	i	NC_037340.1	.	79844052	79846842	MSTRG.13801.1	1	2791	MSTRG.13801	ZFP64	1.07086	2.15858	0.496094	-1.01132	0.185695	0.585841	down	yes
47689	i	NC_037340.1	-	1411706	1416225	MSTRG.12928.1	2	4490	MSTRG.12928	PLCB1	2.11771	1.25591	1.68619	0.753771	0.18581	0.585988	up	no
74459	i	NC_037348.1	.	5972324	5973336	MSTRG.19736.1	1	1013	MSTRG.19736	ASB7	2.76702	1.61111	1.71747	0.780284	0.185887	0.586038	up	no
23036	u	NC_037333.1	.	13310003	13310621	MSTRG.6133.1	1	619	MSTRG.6133	.	1.6884	3.51183	0.480776	-1.05656	0.185936	0.586059	down	yes
35325	i	NC_037336.1	-	38620064	38627024	MSTRG.9452.1	1	6961	MSTRG.9452	FYN	2.58808	1.54027	1.68028	0.748698	0.185962	0.586072	up	no
5963	i	NC_037329.1	+	76391800	76402450	MSTRG.1851.1	1	10651	MSTRG.1851	CNTNAP5	1.65404	3.30543	0.5004	-0.998845	0.186363	0.586658	down	no
37632	j	NC_037337.1	-	11406768	11429043	MSTRG.10174.9	5	6128	MSTRG.10174	STYX	2.41617	4.83029	0.500213	-0.999387	0.186445	0.586781	down	no
16099	i	NC_037331.1	-	85705532	85713027	MSTRG.4380.1	2	978	MSTRG.4380	CPED1	0.920826	1.92357	0.478707	-1.06279	0.186922	0.587468	down	yes
89894	o	NC_037354.1	+	24879083	24881947	MSTRG.23754.1	2	2018	MSTRG.23754	TRNAG-UCC	2.2764	1.34045	1.69823	0.764031	0.187167	0.587832	up	no
99956	u	NW_020192294.1	-	19918	36701	MSTRG.26562.1	2	16449	MSTRG.26562	.	4.75393	2.84309	1.6721	0.74166	0.187583	0.588353	up	no
60507	i	NC_037344.1	-	17939129	17940181	MSTRG.16153.1	1	1053	MSTRG.16153	MAML3	4.43606	2.62141	1.69224	0.758936	0.187674	0.588476	up	no
56687	u	NC_037342.1	-	80836837	80848235	MSTRG.15173.1	3	729	MSTRG.15173	.	2.78339	1.63236	1.70513	0.769885	0.187779	0.58867	up	no
57214	x	NC_037343.1	+	2339557	2366179	MSTRG.15276.1	2	1351	MSTRG.15276	LRRN2	2.67905	1.58018	1.6954	0.76163	0.187993	0.588958	up	no
21070	u	NC_037332.1	.	97097151	97099631	MSTRG.5685.1	1	2481	MSTRG.5685	.	0.911088	1.83864	0.495523	-1.01298	0.188092	0.589109	down	yes
47826	i	NC_037340.1	.	10289827	10290566	MSTRG.12988.1	1	740	MSTRG.12988	KIF16B	2.10824	1.20944	1.74315	0.801699	0.188824	0.590725	up	no
99331	u	NW_020191396.1	.	22730	25070	MSTRG.26334.1	1	2341	MSTRG.26334	.	3.38371	2.01485	1.67938	0.747929	0.188984	0.591089	up	no
2668	j	NC_037328.1	+	110449018	110461304	MSTRG.875.7	5	5096	MSTRG.875	CCNL1	0.652481	1.31096	0.497714	-1.00661	0.189163	0.591447	down	yes
51353	u	NC_037341.1	.	531242	533095	MSTRG.13839.1	1	1854	MSTRG.13839	.	3.95682	2.34954	1.68408	0.751964	0.189201	0.591496	up	no
35323	i	NC_037336.1	+	38569214	38576539	MSTRG.9450.1	2	5863	MSTRG.9450	FYN	1.4574	0.867758	1.6795	0.748032	0.189227	0.591509	up	no
32662	i	NC_037335.1	.	60657557	60658220	MSTRG.8658.1	1	664	MSTRG.8658	RNF38	2.81396	1.64162	1.71414	0.777485	0.189454	0.59188	up	no
25005	i	NC_037333.1	.	96491435	96493510	MSTRG.6719.1	1	2076	MSTRG.6719	RASGEF1B	1.59546	0.942819	1.69223	0.758922	0.189533	0.592053	up	no
16947	i	NC_037331.1	-	109621517	109623554	MSTRG.4650.1	1	2038	MSTRG.4650	CNTNAP2	3.59632	2.13631	1.68342	0.751398	0.190287	0.593302	up	no
40571	i	NC_037337.1	.	81246632	81248714	MSTRG.10988.1	1	2083	MSTRG.10988	PLEKHD1	1.3816	2.76937	0.498888	-1.00321	0.191222	0.594613	down	yes
3210	i	NC_037328.1	.	129895691	129896394	MSTRG.1043.1	1	704	MSTRG.1043	LOC112447798	1.28946	2.65404	0.485847	-1.04142	0.191446	0.594831	down	yes
13024	u	NC_037330.1	.	102961826	102963885	MSTRG.3627.1	1	2060	MSTRG.3627	.	1.87791	1.10401	1.70099	0.766374	0.191471	0.594831	up	no
16594	i	NC_037331.1	-	102184225	102185232	MSTRG.4549.1	1	1008	MSTRG.4549	TRIM24	3.67458	2.17418	1.6901	0.757105	0.192512	0.59703	up	no
3618	j	NC_037328.1	+	143120422	143131757	MSTRG.1158.2	2	663	MSTRG.1158	NDUFV3	1.69254	3.46561	0.488384	-1.03391	0.19259	0.59703	down	yes
17724	u	NC_037332.1	.	18687649	18688261	MSTRG.4816.1	1	613	MSTRG.4816	.	3.60813	2.11582	1.70531	0.770034	0.192811	0.597579	up	no
78490	i	NC_037349.1	.	44424390	44424824	MSTRG.20805.1	1	435	MSTRG.20805	CCDC66	3.61168	2.09173	1.72665	0.787977	0.192901	0.597752	up	no
38	u	NC_037328.1	.	716688	722084	MSTRG.22.1	1	5397	MSTRG.22	.	1.75446	1.05059	1.66999	0.739836	0.192911	0.597752	up	no
77680	i	NC_037349.1	.	16892851	16894227	MSTRG.20512.1	1	1377	MSTRG.20512	TTLL3	0.7656	1.5779	0.485202	-1.04334	0.193092	0.598041	down	yes
41352	i	NC_037338.1	.	209845	210949	MSTRG.11240.1	1	1105	MSTRG.11240	ZC3H8	0.803725	1.64761	0.487812	-1.0356	0.193184	0.598162	down	yes
30787	i	NC_037334.1	-	95092654	95092933	MSTRG.8032.1	2	255	MSTRG.8032	RHOBTB3	6.52792	3.80678	1.71482	0.778055	0.193184	0.598162	up	no
91669	o	NC_037355.1	+	39352649	39416033	MSTRG.24255.12	2	9760	MSTRG.24255	CCSER2	1.74316	1.04865	1.66229	0.73317	0.193458	0.598431	up	no
63237	i	NC_037345.1	.	5838622	5840660	MSTRG.16911.1	1	2039	MSTRG.16911	WWOX	1.47956	0.872221	1.69631	0.7624	0.193536	0.598431	up	no
831	u	NC_037328.1	.	51321319	51322319	MSTRG.295.1	1	1001	MSTRG.295	.	2.09942	4.19575	0.500369	-0.998935	0.193544	0.598431	down	no
54136	i	NC_037342.1	.	24593314	24596386	MSTRG.14648.1	1	3073	MSTRG.14648	ZBTB16	4.0363	2.42511	1.66438	0.734982	0.193574	0.598449	up	no
13103	i	NC_037330.1	.	103627655	103628448	MSTRG.3645.1	1	794	MSTRG.3645	CCDC30	2.34072	1.37753	1.69921	0.764863	0.193655	0.598563	up	no
32661	i	NC_037335.1	.	60640218	60641747	MSTRG.8657.1	1	1530	MSTRG.8657	RNF38	3.25744	1.94223	1.67717	0.746028	0.193773	0.598829	up	no
15871	j	NC_037331.1	+	76611319	76614424	MSTRG.4301.1	5	566	MSTRG.4301	LOC101904529	21.7775	43.0925	0.505367	-0.984597	0.194298	0.599733	down	no
97618	i	NC_037357.1	.	93063871	93066164	MSTRG.25835.1	1	2294	MSTRG.25835	RRAGB	1.97443	1.17417	1.68156	0.749796	0.194476	0.599945	up	no
86259	u	NC_037352.1	+	27943721	27945231	MSTRG.22799.1	1	1511	MSTRG.22799	.	1.17104	2.36582	0.494982	-1.01455	0.194826	0.600276	down	yes
99954	u	NW_020192294.1	.	4370	6158	MSTRG.26560.1	1	1789	MSTRG.26560	.	4.72091	2.83006	1.66813	0.738229	0.195262	0.600927	up	no
95100	j	NC_037357.1	+	19427705	19433205	MSTRG.25096.2	3	1052	MSTRG.25096	LOC112445033	2.40623	1.4176	1.6974	0.763325	0.195322	0.600927	up	no
1265	i	NC_037328.1	.	65938053	65940306	MSTRG.425.1	1	2254	MSTRG.425	POLQ	1.01009	2.01511	0.50126	-0.99637	0.195388	0.600927	down	no
17352	i	NC_037331.1	+	117361300	117362278	MSTRG.4723.1	1	979	MSTRG.4723	RBM33	1.95093	1.14851	1.69867	0.764404	0.195433	0.600927	up	no
33570	i	NC_037335.1	-	82127044	82128110	MSTRG.8890.1	1	1067	MSTRG.8890	PTCH1	3.08997	1.83576	1.68322	0.75122	0.196322	0.602438	up	no
74323	u	NC_037348.1	+	1659621	1663280	MSTRG.19660.1	1	3660	MSTRG.19660	.	1.80715	1.08469	1.66605	0.736428	0.196394	0.602589	up	no
95946	u	NC_037357.1	-	51486400	51491478	MSTRG.25307.1	1	5079	MSTRG.25307	.	1.73468	1.04288	1.66336	0.734101	0.196465	0.602602	up	no
48264	j	NC_037340.1	-	23002775	23071009	MSTRG.13111.2	2	1577	MSTRG.13111	DNAJC1	0.993881	2.00027	0.496873	-1.00905	0.196712	0.602751	down	yes
38217	i	NC_037337.1	-	21777643	21779122	MSTRG.10311.1	1	1480	MSTRG.10311	ACIN1	1.93579	1.14743	1.68706	0.754512	0.197271	0.603818	up	no
15200	i	NC_037331.1	.	50569932	50571621	MSTRG.4112.1	1	1690	MSTRG.4112	CTTNBP2	2.15842	1.28845	1.67522	0.744347	0.197325	0.603818	up	no
45822	i	NC_037339.1	.	2477992	2482234	MSTRG.12393.1	1	4243	MSTRG.12393	DIAPH3	0.92046	1.82315	0.504874	-0.986005	0.197619	0.604242	down	no
32104	i	NC_037335.1	.	41025571	41027931	MSTRG.8522.1	1	2361	MSTRG.8522	RFX3	1.70414	1.01841	1.67334	0.742732	0.197745	0.604371	up	no
95452	i	NC_037357.1	.	36277616	36278060	MSTRG.25193.1	1	445	MSTRG.25193	GAB3	2.73163	5.50184	0.496494	-1.01015	0.197905	0.604475	down	yes
52359	i	NC_037341.1	-	27606231	27607340	MSTRG.14112.1	1	1110	MSTRG.14112	NKAIN3	3.34473	2.00448	1.66862	0.738659	0.198206	0.60475	up	no
23617	i	NC_037333.1	+	42074640	42078500	MSTRG.6327.1	2	3771	MSTRG.6327	ADGRA3	9.06733	5.49801	1.6492	0.721768	0.198336	0.604942	up	no
395	u	NC_037328.1	.	20393606	20396752	MSTRG.114.1	1	3147	MSTRG.114	.	0.881086	1.75149	0.503049	-0.991228	0.198663	0.605397	down	no
45819	i	NC_037339.1	.	2468480	2472565	MSTRG.12390.1	1	4086	MSTRG.12390	DIAPH3	1.03424	2.04494	0.505754	-0.983492	0.198895	0.605766	down	no
29274	u	NC_037334.1	.	44328785	44329713	MSTRG.7630.1	1	929	MSTRG.7630	.	1.64742	0.963908	1.70911	0.773244	0.199026	0.605963	up	no
23573	i	NC_037333.1	.	37478967	37485116	MSTRG.6320.1	1	6150	MSTRG.6320	LCORL	3.15916	1.91585	1.64895	0.721552	0.199529	0.606585	up	no
17714	o	NC_037332.1	-	18230642	18271166	MSTRG.4817.1	2	6555	MSTRG.4817	KITLG	3.99855	2.4279	1.64691	0.719765	0.199806	0.606585	up	no
11053	u	NC_037330.1	.	35844493	35847894	MSTRG.3048.1	1	3402	MSTRG.3048	.	1.82489	1.09753	1.66272	0.733547	0.20003	0.60694	up	no
31046	i	NC_037334.1	.	109695946	109696663	MSTRG.8120.1	1	718	MSTRG.8120	TMEM232	2.76039	1.63083	1.69263	0.759263	0.20038	0.607375	up	no
52910	i	NC_037341.1	-	58982171	58989901	MSTRG.14290.1	1	7731	MSTRG.14290	ZFPM2	5.6385	3.42941	1.64416	0.717351	0.200596	0.607556	up	no
36237	i	NC_037336.1	-	73900620	73912899	MSTRG.9710.1	1	12280	MSTRG.9710	PDE7B	8.19417	4.98921	1.64238	0.715786	0.200769	0.607784	up	no
20724	i	NC_037332.1	.	82635586	82638063	MSTRG.5555.1	1	2478	MSTRG.5555	STK38L	4.03453	2.44642	1.64916	0.721728	0.201693	0.608892	up	no
78059	i	NC_037349.1	-	35489240	35490761	MSTRG.20643.1	1	1522	MSTRG.20643	MAGI1	5.03405	3.04456	1.65346	0.725487	0.201695	0.608892	up	no
15408	x	NC_037331.1	+	60864305	60865901	MSTRG.4198.1	1	1597	MSTRG.4198	ANLN	3.26916	1.96765	1.66145	0.732445	0.201774	0.608892	up	no
94679	u	NC_037357.1	.	5748800	5751979	MSTRG.24966.1	1	3180	MSTRG.24966	.	1.63482	0.984281	1.66093	0.731988	0.20211	0.609434	up	no
78216	i	NC_037349.1	.	40891322	40893684	MSTRG.20725.1	1	2363	MSTRG.20725	FHIT	1.59465	0.953803	1.67189	0.74148	0.202994	0.610773	up	no
3208	i	NC_037328.1	.	129883650	129886491	MSTRG.1041.1	1	2842	MSTRG.1041	LOC112447798	2.26521	1.3701	1.65331	0.72536	0.203024	0.610773	up	no
30577	u	NC_037334.1	.	82226462	82228668	MSTRG.7969.1	1	2207	MSTRG.7969	.	0.841108	1.6752	0.502095	-0.993969	0.203108	0.610773	down	no
86274	u	NC_037352.1	+	28041525	28046692	MSTRG.22810.1	1	5168	MSTRG.22810	.	1.84424	3.61139	0.510672	-0.969531	0.203133	0.610773	down	no
94687	u	NC_037357.1	.	5945176	5946296	MSTRG.24974.1	1	1121	MSTRG.24974	.	1.62474	0.965288	1.68317	0.751181	0.203293	0.610909	up	no
23067	u	NC_037333.1	.	15014377	15014871	MSTRG.6149.1	1	495	MSTRG.6149	.	2.29799	4.59972	0.499594	-1.00117	0.203354	0.610926	down	yes
58256	i	NC_037343.1	+	41250019	41254033	MSTRG.15561.1	1	4015	MSTRG.15561	VPS13D	2.32369	1.41427	1.64304	0.716363	0.203425	0.611023	up	no
37613	i	NC_037337.1	+	11198899	11204496	MSTRG.10171.1	2	2839	MSTRG.10171	SERINC5	6.54181	3.98553	1.64139	0.71492	0.203492	0.611037	up	no
73522	i	NC_037347.1	-	26266514	26266933	MSTRG.19424.1	1	420	MSTRG.19424	ITGA1	2.95274	5.88048	0.502127	-0.993877	0.20364	0.611145	down	no
34619	i	NC_037336.1	.	7479082	7481002	MSTRG.9235.1	1	1921	MSTRG.9235	ADGRB3	2.79552	1.68609	1.65799	0.729437	0.20382	0.611289	up	no
16147	i	NC_037331.1	+	87275638	87307850	MSTRG.4419.1	2	2125	MSTRG.4419	CADPS2	1.68129	3.30892	0.508109	-0.976791	0.204047	0.611631	down	no
33844	u	NC_037335.1	+	89837765	89838924	MSTRG.8985.1	1	1160	MSTRG.8985	.	4.22005	2.55614	1.65095	0.723295	0.204094	0.611631	up	no
88783	i	NC_037353.1	-	35965192	36040262	MSTRG.23477.1	2	3386	MSTRG.23477	ATRNL1	2.17029	1.31623	1.64887	0.721474	0.204143	0.611686	up	no
24374	u	NC_037333.1	.	71462889	71464026	MSTRG.6541.1	1	1138	MSTRG.6541	.	3.97463	2.39412	1.66016	0.731322	0.204272	0.611811	up	no
56228	j	NC_037342.1	-	76077596	76108332	MSTRG.15112.31	4	4298	MSTRG.15112	PHF21A	4.75038	2.8982	1.63908	0.712887	0.204479	0.612047	up	no
8650	i	NC_037330.1	.	1397369	1399243	MSTRG.2522.1	1	1875	MSTRG.2522	POU2F1	0.92211	1.83208	0.503313	-0.990473	0.204582	0.61216	down	no
22826	i	NC_037333.1	-	4147217	4152714	MSTRG.6076.1	2	5465	MSTRG.6076	QRFPR	3.40673	2.08046	1.63749	0.711484	0.20536	0.613646	up	no
47954	i	NC_037340.1	.	12734378	12740943	MSTRG.13052.1	1	6566	MSTRG.13052	USP6NL	1.67757	1.02247	1.64071	0.714318	0.206007	0.614756	up	no
39426	i	NC_037337.1	.	48935052	48943523	MSTRG.10637.1	1	8472	MSTRG.10637	RORA	1.98918	1.21662	1.635	0.709293	0.206099	0.614939	up	no
57644	u	NC_037343.1	.	25348847	25349274	MSTRG.15359.1	1	428	MSTRG.15359	.	2.22047	4.46627	0.497164	-1.00821	0.206291	0.615186	down	yes
75125	u	NC_037348.1	.	26844253	26846361	MSTRG.19886.1	1	2109	MSTRG.19886	.	0.853115	1.68546	0.50616	-0.982335	0.20638	0.615305	down	no
42773	j	NC_037338.1	+	38296824	38312818	MSTRG.11639.1	2	1062	MSTRG.11639	LOC107132924	1.92933	3.80009	0.507706	-0.977935	0.206706	0.615786	down	no
82385	i	NC_037350.1	-	40781755	40787932	MSTRG.21785.1	2	6147	MSTRG.21785	ATXN1	2.23403	1.36521	1.63641	0.71053	0.20674	0.615786	up	no
32697	i	NC_037335.1	.	61350933	61351514	MSTRG.8672.1	1	582	MSTRG.8672	ZCCHC7	3.43151	2.05232	1.67202	0.741592	0.206869	0.615955	up	no
39302	i	NC_037337.1	.	45799678	45801343	MSTRG.10590.1	1	1666	MSTRG.10590	CSNK1G1	2.99726	1.82173	1.64528	0.718333	0.206966	0.615975	up	no
52883	u	NC_037341.1	.	57748524	57749119	MSTRG.14280.1	1	596	MSTRG.14280	.	4.66062	2.80179	1.66344	0.734172	0.207273	0.616429	up	no
53682	u	NC_037342.1	.	5517337	5518972	MSTRG.14485.1	1	1636	MSTRG.14485	.	0.987625	1.95553	0.505042	-0.985524	0.207899	0.617202	down	no
46800	i	NC_037339.1	.	35898965	35900037	MSTRG.12656.1	1	1073	MSTRG.12656	IFT88	3.93849	2.38201	1.65343	0.725466	0.2083	0.617746	up	no
82346	i	NC_037350.1	.	39553355	39554801	MSTRG.21767.1	1	1447	MSTRG.21767	KIF13A	2.17959	1.31288	1.66017	0.731327	0.209333	0.619371	up	no
63843	i	NC_037345.1	.	21839745	21840212	MSTRG.17086.1	1	468	MSTRG.17086	RBL2	2.78675	5.51443	0.505355	-0.984629	0.209669	0.620029	down	no
30973	u	NC_037334.1	.	104659951	104660515	MSTRG.8080.1	1	565	MSTRG.8080	.	2.68421	1.59007	1.68811	0.755406	0.209786	0.620307	up	no
27441	i	NC_037334.1	+	16094759	16097760	MSTRG.7247.1	1	3002	MSTRG.7247	INSR	2.51029	1.53753	1.63268	0.707244	0.211116	0.621729	up	no
42319	i	NC_037338.1	.	21622674	21624152	MSTRG.11498.1	1	1479	MSTRG.11498	MAP4K3	4.92615	3.0127	1.63513	0.709402	0.21113	0.621729	up	no
34538	u	NC_037335.1	.	113158462	113160935	MSTRG.9184.1	1	2474	MSTRG.9184	.	1.55168	0.943056	1.64538	0.718419	0.211133	0.621729	up	no
50643	i	NC_037340.1	+	70204086	70207067	MSTRG.13674.1	1	2982	MSTRG.13674	CHD6	1.9508	1.19328	1.63481	0.709127	0.211686	0.622468	up	no
45320	u	NC_037338.1	.	103291270	103291809	MSTRG.12269.1	1	540	MSTRG.12269	.	10.909	6.668	1.63603	0.710196	0.211786	0.622645	up	no
61163	i	NC_037344.1	+	47261774	47341482	MSTRG.16371.1	2	3082	MSTRG.16371	TMEM132D	2.02234	1.23504	1.63747	0.711467	0.211837	0.622658	up	no
34630	i	NC_037336.1	.	7564471	7568014	MSTRG.9246.1	1	3544	MSTRG.9246	ADGRB3	1.09185	2.12075	0.514842	-0.957798	0.211924	0.622782	down	no
47925	j	NC_037340.1	-	12457035	12479175	MSTRG.13033.5	3	2545	MSTRG.13033	PROSER2	2.68927	5.21649	0.515533	-0.955864	0.212276	0.623346	down	no
64139	u	NC_037345.1	.	31498266	31499100	MSTRG.17150.1	1	835	MSTRG.17150	.	1.75964	1.03825	1.69482	0.761134	0.212381	0.623417	up	no
74302	x	NC_037348.1	-	624918	637581	MSTRG.19649.1	2	2271	MSTRG.19649	LOC101908683	2.8338	1.73772	1.63075	0.705539	0.21242	0.623417	up	no
34834	u	NC_037336.1	.	16121667	16122011	MSTRG.9301.1	1	345	MSTRG.9301	.	12.3969	7.57146	1.63732	0.711332	0.212484	0.623417	up	no
95856	o	NC_037357.1	-	50612120	50665786	MSTRG.25282.1	2	1391	MSTRG.25282	ARMCX3	0.839379	1.66914	0.502882	-0.991709	0.212593	0.623545	down	no
16155	j	NC_037331.1	-	87868302	87886883	MSTRG.4407.1	4	3485	MSTRG.4407	NDUFA5	2.68004	5.17932	0.517451	-0.950506	0.21283	0.624099	down	no
75353	i	NC_037348.1	.	32536806	32538187	MSTRG.19969.1	1	1382	MSTRG.19969	PEAK1	0.775279	1.54544	0.501655	-0.995233	0.213071	0.624438	down	no
4743	x	NC_037329.1	+	20511343	20598042	MSTRG.1460.1	2	2337	MSTRG.1460	MTX2	1.57577	0.954428	1.65101	0.723351	0.213122	0.624471	up	no
96264	x	NC_037357.1	+	58044728	58098212	MSTRG.25363.1	2	6028	MSTRG.25363	ACSL4	1.76949	3.41723	0.517814	-0.949493	0.213452	0.624876	down	no
82351	i	NC_037350.1	.	39609017	39610100	MSTRG.21772.1	1	1084	MSTRG.21772	KIF13A	2.24623	1.34868	1.6655	0.735954	0.213464	0.624876	up	no
36241	i	NC_037336.1	-	73982864	74004857	MSTRG.9713.1	1	21994	MSTRG.9713	PDE7B	9.86878	6.10987	1.61522	0.691731	0.213496	0.624876	up	no
68155	u	NC_037346.1	+	10879768	10881415	MSTRG.18116.1	1	1648	MSTRG.18116	.	2.86919	5.57053	0.515066	-0.957172	0.21353	0.624876	down	no
77333	i	NC_037349.1	.	11845480	11846118	MSTRG.20438.1	1	639	MSTRG.20438	ACVR2B	2.78016	1.66956	1.66521	0.7357	0.213636	0.624932	up	no
36510	i	NC_037336.1	.	83451546	83452247	MSTRG.9769.1	1	702	MSTRG.9769	GRM1	6.95052	4.24787	1.63624	0.710383	0.213773	0.624932	up	no
24521	u	NC_037333.1	-	83916881	83917468	MSTRG.6593.1	1	588	MSTRG.6593	.	10.7216	6.59201	1.62645	0.701729	0.214356	0.625951	up	no
40935	i	NC_037337.1	.	86295990	86296455	MSTRG.11091.1	1	466	MSTRG.11091	MLH3	2.45248	4.87901	0.502659	-0.992348	0.214513	0.626209	down	no
31800	o	NC_037335.1	+	27831409	27846268	MSTRG.8438.13	2	14766	MSTRG.8438	BNC2	3.77064	2.3356	1.61442	0.691015	0.214719	0.626521	up	no
96669	u	NC_037357.1	.	75497094	75497349	MSTRG.25587.1	1	256	MSTRG.25587	.	5.75188	11.3004	0.509	-0.974262	0.214758	0.626521	down	no
24010	i	NC_037333.1	.	59761899	59763230	MSTRG.6431.1	1	1332	MSTRG.6431	APBB2	5.17719	3.17989	1.6281	0.703193	0.21511	0.626734	up	no
30741	i	NC_037334.1	.	93698567	93699605	MSTRG.8019.1	1	1039	MSTRG.8019	KIAA0825	1.82742	1.11076	1.6452	0.718262	0.215176	0.626734	up	no
72555	o	NC_037346.1	+	57075362	57083326	MSTRG.19123.1	2	337	MSTRG.19123	LOC112442725	8.98992	5.48244	1.63977	0.713492	0.215359	0.627061	up	no
4414	i	NC_037329.1	.	5812995	5816435	MSTRG.1354.1	1	3441	MSTRG.1354	NEMP2	1.26767	2.45831	0.515664	-0.955496	0.215582	0.627138	down	no
78244	i	NC_037349.1	.	41068295	41070461	MSTRG.20753.1	1	2167	MSTRG.20753	FHIT	1.76577	1.07666	1.64005	0.713738	0.215641	0.627138	up	no
8647	i	NC_037330.1	.	1364439	1366374	MSTRG.2519.1	1	1936	MSTRG.2519	POU2F1	0.773648	1.5247	0.507409	-0.97878	0.215659	0.627138	down	no
97342	u	NC_037357.1	-	87383224	87428549	MSTRG.25762.1	2	1084	MSTRG.25762	.	1.42537	2.79384	0.510184	-0.97091	0.215766	0.627182	down	no
82344	i	NC_037350.1	.	39527756	39529320	MSTRG.21765.1	1	1565	MSTRG.21765	KIF13A	1.2353	2.42353	0.50971	-0.972252	0.216513	0.62771	down	no
55076	i	NC_037342.1	.	46817974	46819197	MSTRG.14900.1	1	1224	MSTRG.14900	FAM160A2	1.28451	2.53058	0.507595	-0.97825	0.216609	0.62771	down	no
35139	u	NC_037336.1	+	31375200	31379854	MSTRG.9411.1	1	4655	MSTRG.9411	.	9.69637	6.021	1.61042	0.687441	0.216654	0.62771	up	no
46669	i	NC_037339.1	.	33106633	33108298	MSTRG.12608.1	1	1666	MSTRG.12608	CDK8	1.8411	1.12395	1.63807	0.711995	0.216829	0.628087	up	no
31418	i	NC_037335.1	+	14856414	14935554	MSTRG.8321.1	3	10080	MSTRG.8321	LINGO2	5.51978	10.5857	0.521435	-0.93944	0.216978	0.628294	down	no
62479	j	NC_037344.1	+	69861285	69871056	MSTRG.16701.2	2	8600	MSTRG.16701	TUG1	7.41913	14.2202	0.52173	-0.938624	0.217362	0.628945	down	no
36607	o	NC_037336.1	+	85990421	86035613	MSTRG.9819.1	2	9638	MSTRG.9819	UST	3.33865	2.07387	1.60986	0.686937	0.217379	0.628945	up	no
30575	u	NC_037334.1	.	82204059	82204670	MSTRG.7966.1	1	612	MSTRG.7966	.	3.03109	1.84627	1.64173	0.71522	0.217387	0.628945	up	no
78233	i	NC_037349.1	.	40998614	41005935	MSTRG.20742.1	1	7322	MSTRG.20742	FHIT	1.60423	0.994776	1.61265	0.689437	0.217464	0.62901	up	no
1456	i	NC_037328.1	+	69703456	69704109	MSTRG.465.1	1	654	MSTRG.465	ZNF148	2.96	1.79885	1.64549	0.71852	0.217479	0.62901	up	no
11482	i	NC_037330.1	+	53410287	53413052	MSTRG.3200.1	1	2766	MSTRG.3200	LRRC8D	7.81926	4.85555	1.61038	0.687398	0.218029	0.62956	up	no
91484	i	NC_037355.1	.	31292013	31293750	MSTRG.24205.1	1	1738	MSTRG.24205	LRMDA	1.64854	1.00117	1.64661	0.719502	0.218168	0.629788	up	no
36553	u	NC_037336.1	-	85020566	85023878	MSTRG.9799.1	2	1754	MSTRG.9799	.	2.3281	4.48912	0.518609	-0.947282	0.218358	0.629949	down	no
34614	i	NC_037336.1	.	7457247	7458424	MSTRG.9230.1	1	1178	MSTRG.9230	ADGRB3	0.859096	1.70407	0.504144	-0.988092	0.218535	0.630201	down	no
45816	i	NC_037339.1	.	2462206	2464040	MSTRG.12387.1	1	1835	MSTRG.12387	DIAPH3	1.53673	2.98646	0.514567	-0.958569	0.218748	0.630476	down	no
15333	i	NC_037331.1	.	56890868	56892423	MSTRG.4169.1	1	1556	MSTRG.4169	IMMP2L	0.907395	1.77463	0.511316	-0.967712	0.218846	0.630623	down	no
47774	i	NC_037340.1	.	5451682	5456511	MSTRG.12969.1	1	4830	MSTRG.12969	BTBD3	2.28558	1.41494	1.61532	0.691822	0.218942	0.630701	up	no
98745	u	NW_020190357.1	+	10432	14650	MSTRG.26178.1	2	397	MSTRG.26178	.	41.0375	25.5142	1.60842	0.685641	0.218972	0.630722	up	no
3205	i	NC_037328.1	.	129864901	129867787	MSTRG.1038.1	1	2887	MSTRG.1038	LOC112447798	1.84025	1.1291	1.62983	0.704722	0.219205	0.630923	up	no
15942	i	NC_037331.1	+	77303157	77303775	MSTRG.4329.1	2	475	MSTRG.4329	BLVRA	7.49607	4.62386	1.62117	0.697036	0.220291	0.63285	up	no
11285	u	NC_037330.1	.	48702838	48703447	MSTRG.3132.1	1	610	MSTRG.3132	.	4.83824	2.95591	1.6368	0.710882	0.22044	0.633143	up	no
48248	i	NC_037340.1	.	22780411	22781968	MSTRG.13123.1	1	1558	MSTRG.13123	MLLT10	1.69313	1.03639	1.63367	0.708117	0.220536	0.633154	up	no
20275	i	NC_037332.1	.	72185247	72185492	MSTRG.5461.1	1	246	MSTRG.5461	LARGE1	4.02867	7.97427	0.505208	-0.985049	0.220922	0.633596	down	no
88347	i	NC_037353.1	.	25500156	25500795	MSTRG.23398.1	1	640	MSTRG.23398	SORCS3	1.4105	2.81127	0.50173	-0.995018	0.221022	0.633729	down	no
60850	i	NC_037344.1	.	39718887	39719608	MSTRG.16284.1	1	722	MSTRG.16284	RAPGEF2	2.17081	1.30943	1.65783	0.729293	0.221076	0.633729	up	no
30328	i	NC_037334.1	-	67756585	67757215	MSTRG.7902.1	1	631	MSTRG.7902	SGCD	23.4794	14.6268	1.60523	0.682778	0.221633	0.634767	up	no
2331	i	NC_037328.1	.	93892023	93894115	MSTRG.778.1	1	2093	MSTRG.778	NLGN1	2.50486	1.54675	1.61943	0.69549	0.221737	0.634814	up	no
11468	u	NC_037330.1	.	53307728	53308864	MSTRG.3195.1	1	1137	MSTRG.3195	.	1.05372	2.06868	0.509369	-0.973217	0.221743	0.634814	down	no
20768	i	NC_037332.1	.	83982482	83983894	MSTRG.5568.1	1	1413	MSTRG.5568	RASSF8	1.53352	0.937009	1.63662	0.710716	0.221743	0.634814	up	no
31701	i	NC_037335.1	.	23816713	23817671	MSTRG.8376.1	1	959	MSTRG.8376	MLLT3	2.09112	1.27561	1.63931	0.713089	0.221895	0.634957	up	no
31923	i	NC_037335.1	+	34781407	34785982	MSTRG.8461.1	2	707	MSTRG.8461	LOC101904827	8.74502	5.42851	1.61094	0.687905	0.22248	0.635658	up	no
83925	u	NC_037351.1	-	46407839	46416116	MSTRG.22185.1	1	8278	MSTRG.22185	.	2.99726	5.71291	0.524647	-0.930582	0.222531	0.635736	down	no
96348	j	NC_037357.1	-	59697133	59872298	MSTRG.25504.8	4	444	MSTRG.25504	DCX	3.31393	1.98843	1.6666	0.736912	0.222627	0.635944	up	no
47351	i	NC_037339.1	+	75883818	75888487	MSTRG.12854.1	2	4594	MSTRG.12854	DOCK9	1.63223	1.01517	1.60783	0.685114	0.222848	0.636198	up	no
50708	i	NC_037340.1	.	72440798	72442791	MSTRG.13693.1	1	1994	MSTRG.13693	TOX2	3.56845	2.21655	1.60991	0.686981	0.22303	0.636561	up	no
73749	u	NC_037347.1	.	37432886	37433657	MSTRG.19480.1	1	772	MSTRG.19480	.	2.64633	5.10704	0.518174	-0.948492	0.223347	0.637133	down	no
15591	u	NC_037331.1	-	66619338	66622897	MSTRG.4244.1	1	3560	MSTRG.4244	.	2.2776	1.41668	1.60771	0.685006	0.223702	0.637611	up	no
12158	i	NC_037330.1	-	83053472	83058728	MSTRG.3406.1	1	5257	MSTRG.3406	DOCK7	1.99007	1.24052	1.60423	0.681878	0.223823	0.637757	up	no
18578	j	NC_037332.1	-	31048194	31054015	MSTRG.5002.1	2	1262	MSTRG.5002	LOC107132475	12.5365	23.8718	0.525161	-0.929169	0.224177	0.638331	down	no
15313	i	NC_037331.1	+	56177214	56222673	MSTRG.4152.1	2	7737	MSTRG.4152	DOCK4	2.05161	1.28298	1.59909	0.677254	0.224599	0.63895	up	no
613	i	NC_037328.1	.	41281916	41284981	MSTRG.242.1	1	3066	MSTRG.242	EPHA6	3.54267	2.21034	1.60277	0.680565	0.224901	0.639359	up	no
36505	i	NC_037336.1	.	83166456	83167692	MSTRG.9772.1	1	1237	MSTRG.9772	SHPRH	2.1478	1.32657	1.61906	0.69516	0.225497	0.640121	up	no
18355	i	NC_037332.1	+	28869004	28869411	MSTRG.4943.1	1	408	MSTRG.4943	LOC512464	3.68411	7.14635	0.515523	-0.955891	0.225497	0.640121	down	no
47350	i	NC_037339.1	+	75836799	75840407	MSTRG.12853.1	2	3401	MSTRG.12853	DOCK9	2.27658	1.42093	1.60217	0.680028	0.225638	0.640388	up	no
19112	i	NC_037332.1	.	46928202	46931558	MSTRG.5170.1	1	3357	MSTRG.5170	GRIP1	1.91486	1.19517	1.60216	0.68002	0.225852	0.640832	up	no
88611	o	NC_037353.1	+	33446633	33508486	MSTRG.23438.1	2	1026	MSTRG.23438	TCF7L2	1.6595	1.01191	1.63996	0.713659	0.226094	0.641179	up	no
1916	u	NC_037328.1	-	81959710	81962029	MSTRG.601.1	1	2320	MSTRG.601	.	12.2539	23.2187	0.52776	-0.922045	0.227222	0.643144	down	no
33739	i	NC_037335.1	.	85491272	85492262	MSTRG.8957.1	1	991	MSTRG.8957	ZNF169	1.70425	1.03645	1.64431	0.71748	0.227477	0.643532	up	no
31533	u	NC_037335.1	+	18709344	18790825	MSTRG.8259.1	2	235	MSTRG.8259	.	642.916	404.897	1.58785	0.667078	0.227538	0.643637	up	no
53957	i	NC_037342.1	-	20193254	20204212	MSTRG.14616.1	2	10932	MSTRG.14616	ZC3H12C	4.18904	2.63773	1.58812	0.667321	0.228201	0.644715	up	no
77587	i	NC_037349.1	.	16278926	16280296	MSTRG.20489.1	1	1371	MSTRG.20489	TCAIM	2.45975	1.52934	1.60837	0.685604	0.228221	0.644715	up	no
31424	i	NC_037335.1	-	14904839	14958319	MSTRG.8326.1	2	31073	MSTRG.8326	LINGO2	5.51655	10.4302	0.528902	-0.918929	0.228239	0.644715	down	no
51955	j	NC_037341.1	+	13698894	13829770	MSTRG.14028.2	4	5095	MSTRG.14028	LOC101907803	0.609108	1.1628	0.523829	-0.932832	0.22825	0.644715	down	no
51911	o	NC_037341.1	+	13456134	13527084	MSTRG.13997.1	2	1234	MSTRG.13997	LOC112449611	0.914539	1.79864	0.508462	-0.975787	0.228391	0.644847	down	no
52408	i	NC_037341.1	.	30121203	30123237	MSTRG.14128.1	1	2035	MSTRG.14128	PDE7A	1.68757	1.04953	1.60792	0.685197	0.228736	0.645486	up	no
5121	i	NC_037329.1	.	32629757	32630846	MSTRG.1566.1	1	1090	MSTRG.1566	FIGN	1.07038	2.07845	0.514987	-0.957392	0.229232	0.645993	down	no
57690	i	NC_037343.1	.	26331986	26340728	MSTRG.15375.1	1	8743	MSTRG.15375	DISP1	1.58761	0.997473	1.59164	0.67051	0.229247	0.645993	up	no
90746	i	NC_037355.1	+	12581315	12590757	MSTRG.24010.1	2	9325	MSTRG.24010	CHRM3	4.11226	2.59364	1.58552	0.664956	0.229569	0.646429	up	no
88703	u	NC_037353.1	.	34367852	34368681	MSTRG.23435.1	1	830	MSTRG.23435	.	1.35359	2.6426	0.512219	-0.965167	0.229591	0.646429	down	no
23385	i	NC_037333.1	.	29600236	29612316	MSTRG.6259.1	1	12081	MSTRG.6259	BMPR1B	2.17919	1.37488	1.58501	0.664492	0.230159	0.647094	up	no
89431	u	NC_037354.1	.	5954173	5954582	MSTRG.23631.1	1	410	MSTRG.23631	.	7.06542	4.36855	1.61734	0.693622	0.230428	0.647356	up	no
21634	x	NC_037332.1	+	105758805	105763350	MSTRG.5789.1	1	4546	MSTRG.5789	CCND2	65.2667	123.051	0.530402	-0.914842	0.230563	0.647484	down	no
39435	i	NC_037337.1	.	49008346	49011834	MSTRG.10646.1	1	3489	MSTRG.10646	RORA	2.32101	1.45522	1.59496	0.673518	0.230674	0.647607	up	no
39605	i	NC_037337.1	.	53746678	53747593	MSTRG.10727.1	1	916	MSTRG.10727	ZNF280D	1.71231	1.04574	1.63743	0.711429	0.230868	0.647816	up	no
1740	i	NC_037328.1	-	74546559	74552540	MSTRG.560.1	1	5982	MSTRG.560	MB21D2	2.7206	1.71716	1.58436	0.663902	0.23172	0.64914	up	no
79853	i	NC_037350.1	.	938578	939874	MSTRG.21135.1	1	1297	MSTRG.21135	KHDRBS2	1.54929	0.959808	1.61417	0.690789	0.232856	0.651413	up	no
95243	x	NC_037357.1	-	31100005	31188270	MSTRG.25137.1	2	1014	MSTRG.25137	AFF2	2.1804	4.13924	0.526764	-0.924772	0.23301	0.651617	down	no
397	u	NC_037328.1	.	20405175	20406652	MSTRG.116.1	1	1478	MSTRG.116	.	1.54747	0.953393	1.62311	0.698765	0.233317	0.652072	up	no
51924	o	NC_037341.1	+	13479541	13546898	MSTRG.14007.1	2	817	MSTRG.14007	LOC112449611	1.91905	3.67939	0.521568	-0.939074	0.233437	0.652276	down	no
41677	u	NC_037338.1	+	5449205	5454880	MSTRG.11324.2	3	635	MSTRG.11324	.	3.34004	6.36262	0.524948	-0.929754	0.233571	0.652448	down	no
77946	x	NC_037349.1	-	30429477	30492123	MSTRG.20628.1	2	5971	MSTRG.20628	FOXP1	3.43771	2.17721	1.57895	0.658964	0.234503	0.654288	up	no
35005	j	NC_037336.1	-	25255463	25291884	MSTRG.9362.5	7	891	MSTRG.9362	TRMT11	2.40544	4.56826	0.526554	-0.925347	0.234663	0.654304	down	no
51965	j	NC_037341.1	+	13734049	13829738	MSTRG.14028.6	4	4971	MSTRG.14028	LOC101907803	12.2228	7.76218	1.57466	0.655042	0.235186	0.65478	up	no
32185	i	NC_037335.1	-	43795424	43798719	MSTRG.8535.1	1	3296	MSTRG.8535	KANK1	4.15175	2.62874	1.57937	0.65935	0.235568	0.655216	up	no
79665	o	NC_037349.1	-	58049960	58051290	MSTRG.21076.1	2	1192	MSTRG.21076	LOC112443528	1.88115	1.1548	1.62898	0.703972	0.235594	0.655216	up	no
62988	i	NC_037345.1	-	1352595	1353707	MSTRG.16809.1	1	1113	MSTRG.16809	LOC101902469	1.6285	1.01331	1.60711	0.684473	0.236726	0.656578	up	no
19098	i	NC_037332.1	.	46816468	46818986	MSTRG.5156.1	1	2519	MSTRG.5156	GRIP1	1.92675	1.21488	1.58595	0.665349	0.236791	0.656578	up	no
62024	i	NC_037344.1	.	63331044	63332785	MSTRG.16589.1	1	1742	MSTRG.16589	GIT2	2.78838	1.75361	1.59008	0.6691	0.236791	0.656578	up	no
50575	j	NC_037340.1	+	67339409	67345495	MSTRG.13649.13	4	759	MSTRG.13649	LOC100847118	8.02232	5.07413	1.58102	0.660858	0.237001	0.656733	up	no
32436	j	NC_037335.1	+	57625299	57662078	MSTRG.8610.1	2	1630	MSTRG.8610	LOC107132697	5.31276	3.36228	1.58011	0.660023	0.237074	0.656788	up	no
90093	j	NC_037354.1	-	33338510	33348718	MSTRG.23817.1	3	784	MSTRG.23817	LSM1	2.13287	4.07729	0.523111	-0.934812	0.237249	0.65687	down	no
90334	i	NC_037354.1	.	38543695	38545943	MSTRG.23875.1	1	2249	MSTRG.23875	PSD3	3.5678	2.25677	1.58093	0.660776	0.237603	0.657319	up	no
78212	i	NC_037349.1	.	40870956	40873129	MSTRG.20721.1	1	2174	MSTRG.20721	FHIT	2.09286	1.31818	1.58768	0.666922	0.237969	0.658063	up	no
98866	u	NW_020190576.1	.	24942	27168	MSTRG.26211.1	1	2227	MSTRG.26211	.	1.93899	3.65451	0.530573	-0.914376	0.238391	0.658763	down	no
78826	i	NC_037349.1	.	49775684	49776846	MSTRG.20902.1	1	1163	MSTRG.20902	HEMK1	0.898146	1.74333	0.515189	-0.956826	0.238861	0.659259	down	no
77900	o	NC_037349.1	+	29844826	29903432	MSTRG.20601.1	2	4490	MSTRG.20601	EIF4E3	1.93513	1.22899	1.57456	0.654952	0.239395	0.659934	up	no
63274	j	NC_037345.1	-	7686036	7700190	MSTRG.16865.3	3	615	MSTRG.16865	CMC2	1.76048	3.39427	0.518661	-0.947135	0.239501	0.660125	down	no
52821	i	NC_037341.1	.	51625200	51625993	MSTRG.14266.1	1	794	MSTRG.14266	LOC112449555	5.81772	10.9197	0.532773	-0.908407	0.239812	0.660415	down	no
86950	i	NC_037352.1	.	38101588	38102710	MSTRG.23029.1	1	1123	MSTRG.23029	USP42	2.14492	1.33981	1.60091	0.678888	0.240076	0.660716	up	no
48716	o	NC_037340.1	-	36490281	36533502	MSTRG.13259.3	2	2865	MSTRG.13259	LOC104973767	1.60192	1.0125	1.58215	0.661884	0.240294	0.66081	up	no
57031	u	NC_037343.1	+	594178	594942	MSTRG.15245.1	1	765	MSTRG.15245	.	3.39701	2.12556	1.59817	0.676424	0.240363	0.66093	up	no
47964	u	NC_037340.1	.	14014313	14015175	MSTRG.13036.1	1	863	MSTRG.13036	.	7.23329	4.58042	1.57918	0.659172	0.240656	0.661142	up	no
80229	x	NC_037350.1	-	9053944	9059200	MSTRG.21220.1	2	757	MSTRG.21220	ANKS1A	2.91821	1.81225	1.61027	0.687303	0.240972	0.661606	up	no
71371	i	NC_037346.1	+	46046688	46052480	MSTRG.18846.1	1	5793	MSTRG.18846	KANSL1	3.80807	2.43095	1.5665	0.647541	0.241299	0.661903	up	no
62	u	NC_037328.1	.	1353412	1355277	MSTRG.26.1	1	1866	MSTRG.26	.	1.55583	0.971332	1.60175	0.67965	0.241391	0.661942	up	no
76692	i	NC_037348.1	.	67662125	67665339	MSTRG.20281.1	1	3215	MSTRG.20281	CDC42BPB	7.95463	14.8257	0.536542	-0.898237	0.241485	0.661948	down	no
70919	j	NC_037346.1	-	42334718	42336002	MSTRG.18736.7	2	880	MSTRG.18736	STAT5B	1.0391	2.01241	0.516345	-0.953592	0.241543	0.661982	down	no
39424	i	NC_037337.1	.	48924821	48930278	MSTRG.10635.1	1	5458	MSTRG.10635	RORA	1.71417	1.0905	1.57191	0.652514	0.241659	0.662055	up	no
36506	i	NC_037336.1	.	83208055	83209288	MSTRG.9773.1	1	1234	MSTRG.9773	SHPRH	9.00752	5.73582	1.5704	0.651132	0.241852	0.662055	up	no
16738	i	NC_037331.1	.	104469858	104471906	MSTRG.4575.1	1	2049	MSTRG.4575	TMEM178B	1.34576	2.53584	0.530694	-0.914048	0.242424	0.662574	down	no
37284	i	NC_037337.1	.	745237	748573	MSTRG.10044.1	1	3337	MSTRG.10044	MCC	3.2385	2.0632	1.56965	0.650443	0.242501	0.662662	up	no
19103	i	NC_037332.1	.	46855455	46856753	MSTRG.5161.1	1	1299	MSTRG.5161	GRIP1	1.62281	1.01487	1.59903	0.677195	0.243052	0.662975	up	no
47125	u	NC_037339.1	.	59512450	59512713	MSTRG.12744.1	1	264	MSTRG.12744	.	7.97948	4.99639	1.59705	0.675407	0.243052	0.662975	up	no
75571	u	NC_037348.1	.	36744334	36745797	MSTRG.20026.1	1	1464	MSTRG.20026	.	0.829323	1.56697	0.529252	-0.917973	0.243052	0.662975	down	no
474	i	NC_037328.1	+	24572895	24837530	MSTRG.150.1	3	4972	MSTRG.150	ROBO2	2.02519	1.29366	1.56547	0.6466	0.243059	0.662975	up	no
51022	i	NC_037340.1	.	76042826	76044224	MSTRG.13765.1	1	1399	MSTRG.13765	NCOA3	1.6394	1.0187	1.6093	0.686432	0.243144	0.662975	up	no
19117	i	NC_037332.1	.	47016106	47020916	MSTRG.5175.1	1	4811	MSTRG.5175	GRIP1	1.66192	1.05851	1.57005	0.650815	0.243178	0.662975	up	no
23982	i	NC_037333.1	.	59669205	59670818	MSTRG.6426.1	1	1614	MSTRG.6426	NSUN7	0.882401	1.6769	0.52621	-0.92629	0.24322	0.662975	down	no
3470	j	NC_037328.1	+	138384515	138444113	MSTRG.1126.1	9	5922	MSTRG.1126	MRPL3	7.73107	14.3701	0.537998	-0.894326	0.243318	0.66302	down	no
95992	u	NC_037357.1	.	52412071	52414806	MSTRG.25324.1	1	2736	MSTRG.25324	.	1.56891	0.991594	1.58221	0.66194	0.243358	0.66302	up	no
7049	i	NC_037329.1	+	112153573	112155294	MSTRG.2136.1	1	1722	MSTRG.2136	SERPINE2	40.8356	26.2001	1.5586	0.640253	0.243863	0.663909	up	no
60854	i	NC_037344.1	.	39731737	39733467	MSTRG.16288.1	1	1731	MSTRG.16288	RAPGEF2	2.49826	1.58332	1.57786	0.657969	0.244245	0.664363	up	no
6631	o	NC_037329.1	-	100317066	100747261	MSTRG.2015.1	2	1387	MSTRG.2015	ERBB4	2.61775	1.65174	1.58484	0.664338	0.244544	0.664657	up	no
88664	i	NC_037353.1	.	33567299	33583212	MSTRG.23452.1	1	15914	MSTRG.23452	TCF7L2	4.40456	2.82808	1.55744	0.639176	0.244581	0.66469	up	no
17647	i	NC_037332.1	+	12230012	12231466	MSTRG.4801.1	2	1345	MSTRG.4801	TMTC2	1.59085	0.992217	1.60333	0.681068	0.244833	0.665091	up	no
88794	u	NC_037353.1	-	36956203	36956868	MSTRG.23468.1	1	666	MSTRG.23468	.	8.44301	15.736	0.536542	-0.898236	0.245215	0.665617	down	no
19094	i	NC_037332.1	.	46783789	46789203	MSTRG.5152.1	1	5415	MSTRG.5152	GRIP1	1.56057	0.997571	1.56437	0.645579	0.245721	0.66646	up	no
63205	i	NC_037345.1	.	5590651	5592810	MSTRG.16879.1	1	2160	MSTRG.16879	WWOX	1.52344	0.963577	1.58103	0.660866	0.245749	0.666472	up	no
78230	i	NC_037349.1	.	40975492	40976585	MSTRG.20739.1	1	1094	MSTRG.20739	FHIT	2.26983	1.42439	1.59355	0.672245	0.245885	0.666575	up	no
3127	i	NC_037328.1	.	127368066	127369317	MSTRG.1010.1	1	1252	MSTRG.1010	RASA2	0.851622	1.63197	0.521837	-0.938328	0.245917	0.666575	down	no
2513	j	NC_037328.1	-	98662499	99230565	MSTRG.824.2	7	1541	MSTRG.824	LOC107131228	1.13206	0.709568	1.59542	0.673932	0.246574	0.667333	up	no
42016	i	NC_037338.1	-	11803020	11806471	MSTRG.11411.1	1	3452	MSTRG.11411	EXOC6B	2.66314	1.70439	1.56252	0.643871	0.246631	0.667337	up	no
90988	o	NC_037355.1	-	24414748	24422030	MSTRG.24076.1	2	6461	MSTRG.24076	LOC112444773	1.96792	1.26191	1.55947	0.641057	0.246888	0.667685	up	no
57939	i	NC_037343.1	.	32312617	32313516	MSTRG.15458.1	1	900	MSTRG.15458	EFCAB2	3.2178	2.03317	1.58265	0.662341	0.246958	0.667685	up	no
8489	i	NC_037329.1	+	135623275	135624201	MSTRG.2460.1	1	927	MSTRG.2460	CROCC	1.57004	2.97684	0.527416	-0.922987	0.247369	0.667685	down	no
84348	i	NC_037351.1	.	60951812	60952183	MSTRG.22300.1	1	372	MSTRG.22300	ZCCHC2	7.40415	4.70374	1.5741	0.654525	0.247436	0.667685	up	no
72158	u	NC_037346.1	-	54130424	54164557	MSTRG.19028.1	1	34134	MSTRG.19028	.	3.34471	2.15599	1.55136	0.633531	0.247583	0.667685	up	no
76958	i	NC_037349.1	+	1061486	1079998	MSTRG.20347.1	2	5571	MSTRG.20347	EGFR	2.65072	1.70181	1.55759	0.63932	0.247598	0.667685	up	no
23395	i	NC_037333.1	.	29710130	29719771	MSTRG.6269.1	1	9642	MSTRG.6269	BMPR1B	2.56628	1.65123	1.55416	0.636139	0.24762	0.667685	up	no
46293	u	NC_037339.1	.	21999245	22000635	MSTRG.12519.1	1	1391	MSTRG.12519	.	2.2056	1.39009	1.58666	0.665992	0.247742	0.667685	up	no
93040	u	NC_037356.1	.	39134356	39134570	MSTRG.24566.1	1	215	MSTRG.24566	.	15.733	29.3517	0.536016	-0.899653	0.248014	0.667899	down	no
18625	u	NC_037332.1	.	31760801	31761920	MSTRG.5008.1	1	1120	MSTRG.5008	.	3.06948	5.73856	0.534887	-0.902695	0.248267	0.668317	down	no
54137	i	NC_037342.1	.	24597877	24598861	MSTRG.14649.1	1	985	MSTRG.14649	ZBTB16	3.62315	2.29869	1.57618	0.656429	0.248827	0.668701	up	no
25150	i	NC_037333.1	.	98004605	98006964	MSTRG.6779.1	1	2360	MSTRG.6779	LOC112447115	1.74193	1.11234	1.566	0.647086	0.248908	0.668712	up	no
88665	i	NC_037353.1	.	33588815	33591601	MSTRG.23453.1	1	2787	MSTRG.23453	TCF7L2	4.50767	2.89812	1.55537	0.637262	0.249079	0.668803	up	no
64470	i	NC_037345.1	+	35899695	35901237	MSTRG.17236.1	1	1543	MSTRG.17236	CDH3	2.73865	1.74794	1.56679	0.647813	0.249238	0.66895	up	no
6627	i	NC_037329.1	.	99840769	99841237	MSTRG.2011.1	1	469	MSTRG.2011	ERBB4	5.03757	9.38706	0.536651	-0.897944	0.249476	0.668998	down	no
38677	j	NC_037337.1	+	28406090	28443842	MSTRG.10394.1	3	2058	MSTRG.10394	KATNBL1	2.26302	4.20089	0.5387	-0.892447	0.249617	0.669244	down	no
88667	i	NC_037353.1	.	33613354	33621150	MSTRG.23455.1	1	7797	MSTRG.23455	TCF7L2	3.62124	2.33477	1.55101	0.633204	0.249646	0.669256	up	no
98785	u	NW_020190463.1	-	16307	17039	MSTRG.26184.2	2	290	MSTRG.26184	.	29.2906	54.2978	0.539443	-0.890457	0.249773	0.66929	down	no
22366	x	NC_037332.1	+	113556927	113561231	MSTRG.5967.1	2	421	MSTRG.5967	A4GALT	7.99344	5.09358	1.56932	0.650138	0.249973	0.669594	up	no
85945	j	NC_037352.1	+	26130228	26134528	MSTRG.22716.3	3	2298	MSTRG.22716	BOLA2B	1.80341	3.35113	0.53815	-0.893919	0.250024	0.66961	down	no
39084	i	NC_037337.1	.	38158037	38161554	MSTRG.10507.1	1	3518	MSTRG.10507	TTBK2	2.02206	1.29948	1.55606	0.637894	0.250113	0.669689	up	no
50559	j	NC_037340.1	-	67321623	67327911	MSTRG.13645.1	6	870	MSTRG.13645	LOC100848484	3.46555	6.45882	0.53656	-0.898188	0.250183	0.669689	down	no
74004	i	NC_037347.1	+	57285419	57287074	MSTRG.19568.1	1	1656	MSTRG.19568	FBXL7	2.42554	1.54449	1.57044	0.651173	0.250225	0.669689	up	no
438	j	NC_037328.1	+	22094429	22149085	MSTRG.139.10	3	8014	MSTRG.139	LOC107132175	0.762556	0.489318	1.55841	0.640071	0.251441	0.671165	up	no
2205	u	NC_037328.1	+	88110527	88144314	MSTRG.692.1	2	1452	MSTRG.692	.	1.67295	1.06257	1.57443	0.654832	0.252189	0.671913	up	no
77822	i	NC_037349.1	.	23078382	23078870	MSTRG.20555.1	1	489	MSTRG.20555	LOC112443448	2.96031	5.56	0.53243	-0.909336	0.2524	0.672026	down	no
76044	j	NC_037348.1	+	55434692	55438089	MSTRG.20167.10	3	580	MSTRG.20167	WDR76	1.88629	3.57085	0.528246	-0.920717	0.2529	0.672494	down	no
6666	i	NC_037329.1	.	101169907	101170862	MSTRG.2032.1	1	956	MSTRG.2032	IKZF2	2.03976	1.28758	1.58418	0.663735	0.253151	0.672876	up	no
85524	x	NC_037352.1	-	15712471	15806774	MSTRG.22609.1	2	4861	MSTRG.22609	XYLT1	1.954	1.26072	1.54991	0.632186	0.253708	0.673526	up	no
13057	i	NC_037330.1	-	103311514	103320772	MSTRG.3630.1	1	9259	MSTRG.3630	SLC2A1	6.21385	11.4094	0.544626	-0.876662	0.254151	0.674131	down	no
64672	i	NC_037345.1	-	39715646	39720418	MSTRG.17305.1	2	4752	MSTRG.17305	CMTR2	1.95929	1.26555	1.54817	0.630562	0.254627	0.674355	up	no
87719	j	NC_037353.1	+	16387506	16399853	MSTRG.23229.2	2	1076	MSTRG.23229	LOC505468	5.40351	9.97547	0.541679	-0.884489	0.254663	0.674355	down	no
51893	u	NC_037341.1	.	12563962	12564957	MSTRG.13974.1	1	996	MSTRG.13974	.	1.9381	3.63794	0.532746	-0.90848	0.254726	0.674391	down	no
10114	i	NC_037330.1	.	20113615	20115065	MSTRG.2818.1	1	1451	MSTRG.2818	LOC112445951	1.05002	1.96785	0.533588	-0.906203	0.255341	0.675494	down	no
63215	i	NC_037345.1	.	5685537	5686700	MSTRG.16889.1	1	1164	MSTRG.16889	WWOX	2.72988	1.75298	1.55728	0.63903	0.255469	0.67557	up	no
39735	i	NC_037337.1	.	57745051	57746838	MSTRG.10772.1	1	1788	MSTRG.10772	FAM214A	1.54786	0.990673	1.56243	0.643793	0.255726	0.675922	up	no
45450	j	NC_037338.1	-	104128230	104131422	MSTRG.12293.1	4	1317	MSTRG.12293	LOC107132967	80.324	52.2419	1.53754	0.620625	0.255785	0.675934	up	no
11075	i	NC_037330.1	+	36160487	36183149	MSTRG.3063.1	2	18681	MSTRG.3063	NTNG1	5.3839	3.50162	1.53755	0.62063	0.255804	0.675934	up	no
85502	j	NC_037352.1	-	14259967	14277425	MSTRG.22598.2	4	1015	MSTRG.22598	FOPNL	2.03903	3.77578	0.540028	-0.888893	0.256063	0.676024	down	no
96143	i	NC_037357.1	.	54367012	54368549	MSTRG.25478.1	1	1538	MSTRG.25478	IL1RAPL2	1.91583	1.21886	1.57183	0.652443	0.256067	0.676024	up	no
15994	u	NC_037331.1	-	79607126	79630318	MSTRG.4343.1	2	1505	MSTRG.4343	.	1.02594	1.91912	0.534592	-0.903491	0.256665	0.677048	down	no
37974	u	NC_037337.1	+	19478294	19481218	MSTRG.10252.1	1	2925	MSTRG.10252	.	2.65126	4.87064	0.544334	-0.877435	0.256673	0.677048	down	no
34684	x	NC_037336.1	+	10487663	10550186	MSTRG.9267.1	2	13193	MSTRG.9267	MIR30F	2.61519	1.70117	1.53729	0.620391	0.256929	0.677194	up	no
89471	o	NC_037354.1	-	6219487	6226184	MSTRG.23642.6	3	2691	MSTRG.23642	LOC112444681	242.786	444.151	0.54663	-0.871363	0.25696	0.677194	down	no
4413	i	NC_037329.1	.	5808182	5809005	MSTRG.1353.1	1	824	MSTRG.1353	NEMP2	1.81822	1.13652	1.59982	0.677909	0.257001	0.677194	up	no
96114	i	NC_037357.1	.	53760169	53763070	MSTRG.25449.1	1	2902	MSTRG.25449	IL1RAPL2	1.94412	1.25395	1.5504	0.632642	0.257054	0.677267	up	no
76627	i	NC_037348.1	.	66998637	67004078	MSTRG.20260.1	1	5442	MSTRG.20260	WDR20	2.35181	1.52741	1.53973	0.62268	0.257617	0.678031	up	no
47311	i	NC_037339.1	+	74500115	74503933	MSTRG.12830.1	2	3749	MSTRG.12830	MBNL2	1.57099	1.01805	1.54314	0.62587	0.257822	0.678308	up	no
44540	i	NC_037338.1	.	95621372	95624372	MSTRG.12092.1	1	3001	MSTRG.12092	NR6A1	3.70607	2.40312	1.54219	0.62498	0.258189	0.679012	up	no
88659	i	NC_037353.1	.	33559796	33561143	MSTRG.23447.1	1	1348	MSTRG.23447	TCF7L2	4.60555	2.9859	1.54243	0.625205	0.258557	0.679457	up	no
76943	u	NC_037349.1	.	708838	710062	MSTRG.20327.1	1	1225	MSTRG.20327	.	1.80841	1.14593	1.57811	0.658202	0.258621	0.679558	up	no
13055	j	NC_037330.1	+	103309108	103311373	MSTRG.3629.1	2	1228	MSTRG.3629	SLC2A1	8.30307	15.1933	0.546494	-0.871722	0.259647	0.680872	down	no
77857	u	NC_037349.1	.	26955942	26958956	MSTRG.20569.1	1	3015	MSTRG.20569	.	1.58	1.02293	1.54458	0.627219	0.25967	0.680872	up	no
92829	i	NC_037356.1	.	32462485	32470512	MSTRG.24517.1	1	8028	MSTRG.24517	ARHGAP32	1.95745	1.27599	1.53406	0.617356	0.259891	0.681199	up	no
92830	i	NC_037356.1	.	32472690	32474301	MSTRG.24518.1	1	1612	MSTRG.24518	ARHGAP32	2.29757	1.47319	1.55959	0.641163	0.25994	0.681252	up	no
78231	i	NC_037349.1	.	40977228	40979490	MSTRG.20740.1	1	2263	MSTRG.20740	FHIT	1.94711	1.25918	1.54634	0.628854	0.260252	0.681729	up	no
1261	i	NC_037328.1	.	65906519	65909481	MSTRG.421.1	1	2963	MSTRG.421	POLQ	0.889301	1.6475	0.539787	-0.889539	0.260271	0.681729	down	no
15872	j	NC_037331.1	+	76611319	76614444	MSTRG.4301.2	5	589	MSTRG.4301	LOC101904529	6.78308	12.4655	0.54415	-0.877924	0.2608	0.682108	down	no
15638	i	NC_037331.1	-	68514345	68518841	MSTRG.4250.1	1	4497	MSTRG.4250	HIBADH	3.50796	2.28774	1.53338	0.616712	0.260964	0.682365	up	no
57213	x	NC_037343.1	+	2334692	2382318	MSTRG.15275.1	5	4324	MSTRG.15275	LRRN2	2.08692	1.35603	1.53899	0.621985	0.261065	0.68252	up	no
73864	i	NC_037347.1	-	41249151	41249784	MSTRG.19523.1	1	634	MSTRG.19523	ZFR	2.47235	1.57225	1.57249	0.653052	0.261379	0.682847	up	no
51162	j	NC_037340.1	-	78852506	78861977	MSTRG.13799.1	5	1605	MSTRG.13799	DPM1	3.98251	7.2855	0.546635	-0.871351	0.261499	0.682847	down	no
40575	i	NC_037337.1	.	81257574	81258912	MSTRG.10991.1	1	1339	MSTRG.10991	PLEKHD1	0.89465	1.68165	0.532007	-0.910482	0.261563	0.682858	down	no
44095	i	NC_037338.1	.	80906656	80907332	MSTRG.11989.1	1	677	MSTRG.11989	SMC6	3.3694	2.14152	1.57337	0.653855	0.26161	0.682858	up	no
15311	i	NC_037331.1	.	56153257	56154383	MSTRG.4150.1	1	1127	MSTRG.4150	DOCK4	3.34431	2.14789	1.55702	0.638786	0.261744	0.682945	up	no
52315	i	NC_037341.1	.	26407222	26409796	MSTRG.14103.1	1	2575	MSTRG.14103	CHD7	1.54629	0.997365	1.55038	0.632619	0.261752	0.682945	up	no
15616	i	NC_037331.1	.	68006464	68008159	MSTRG.4260.1	1	1696	MSTRG.4260	JAZF1	2.73488	5.01117	0.545756	-0.873671	0.261805	0.682945	down	no
35166	i	NC_037336.1	-	31802769	31805230	MSTRG.9388.1	1	2462	MSTRG.9388	MAN1A1	2.18963	1.42056	1.54139	0.624228	0.262406	0.684233	up	no
35805	u	NC_037336.1	.	60953828	60955194	MSTRG.9611.1	1	1367	MSTRG.9611	.	1.92726	3.5436	0.54387	-0.878665	0.263276	0.684769	down	no
36572	u	NC_037336.1	-	85462315	85478757	MSTRG.9815.1	1	16443	MSTRG.9815	.	4.16939	2.73487	1.52453	0.608365	0.263928	0.685355	up	no
95829	o	NC_037357.1	-	49947128	49993276	MSTRG.25274.1	3	3997	MSTRG.25274	ARMCX5	2.14787	1.40181	1.53222	0.615622	0.264166	0.685413	up	no
24938	i	NC_037333.1	.	93585699	93586437	MSTRG.6681.1	1	739	MSTRG.6681	BMP2K	3.33008	2.13079	1.56284	0.64417	0.264341	0.685738	up	no
74371	j	NC_037348.1	+	2088461	2124933	MSTRG.19694.3	7	2397	MSTRG.19694	LOC100848941	1.8205	3.32796	0.54703	-0.870307	0.264565	0.685907	down	no
50713	i	NC_037340.1	.	72448591	72449185	MSTRG.13694.1	1	595	MSTRG.13694	TOX2	3.57886	2.28188	1.56839	0.64928	0.26469	0.686078	up	no
76875	j	NC_037348.1	-	69701838	69706116	MSTRG.20317.1	2	1859	MSTRG.20317	LOC104972824	2.38683	1.55405	1.53588	0.619063	0.264782	0.686136	up	no
23390	i	NC_037333.1	.	29662783	29669398	MSTRG.6264.1	1	6616	MSTRG.6264	BMPR1B	2.66082	1.74349	1.52615	0.609895	0.264892	0.686254	up	no
421	i	NC_037328.1	.	21213280	21215247	MSTRG.131.1	1	1968	MSTRG.131	USP25	3.07359	2.00716	1.53131	0.614766	0.265129	0.686606	up	no
53626	i	NC_037342.1	.	1645701	1646667	MSTRG.14473.1	1	967	MSTRG.14473	KBTBD3	1.73974	1.11758	1.55671	0.638499	0.265339	0.686824	up	no
7101	i	NC_037329.1	+	115255722	115256310	MSTRG.2166.1	1	589	MSTRG.2166	COL4A4	4.23264	2.70564	1.56438	0.645588	0.265649	0.686853	up	no
24011	i	NC_037333.1	-	59827239	59827723	MSTRG.6432.1	1	485	MSTRG.6432	APBB2	1.81358	3.42489	0.529529	-0.917218	0.265663	0.686853	down	no
30908	i	NC_037334.1	-	101955640	101958018	MSTRG.8071.1	1	2379	MSTRG.8071	PAM	2.10243	1.36694	1.53806	0.62111	0.265805	0.686853	up	no
13327	j	NC_037330.1	-	106986683	106997673	MSTRG.3681.1	3	8019	MSTRG.3681	AKIRIN1	4.77678	3.13759	1.52244	0.606383	0.265898	0.686853	up	no
77059	u	NC_037349.1	-	6812499	6813579	MSTRG.20378.1	2	968	MSTRG.20378	.	1.94532	3.58857	0.542088	-0.883402	0.265911	0.686853	down	no
75631	o	NC_037348.1	+	41634699	41656316	MSTRG.20071.1	2	2878	MSTRG.20071	AP4S1	1.1699	2.13891	0.546962	-0.870487	0.265961	0.686853	down	no
53802	i	NC_037342.1	.	13859799	13862687	MSTRG.14539.1	1	2889	MSTRG.14539	CCDC82	0.990297	1.80936	0.54732	-0.869542	0.265984	0.686853	down	no
41344	i	NC_037338.1	.	161222	162830	MSTRG.11234.1	1	1609	MSTRG.11234	ZC3H6	2.30509	1.49468	1.54219	0.624983	0.266255	0.687044	up	no
89900	u	NC_037354.1	-	24975887	24984063	MSTRG.23758.1	2	7976	MSTRG.23758	.	2.04172	1.33969	1.52403	0.607892	0.266604	0.687536	up	no
4855	i	NC_037329.1	.	23549228	23550445	MSTRG.1494.1	1	1218	MSTRG.1494	MAP3K20	2.06747	1.33369	1.5502	0.63245	0.266925	0.687798	up	no
22145	u	NC_037332.1	+	111694459	111696649	MSTRG.5898.1	1	2191	MSTRG.5898	.	1.1909	2.18642	0.544682	-0.876514	0.267131	0.68807	down	no
40595	j	NC_037337.1	+	81495943	81501106	MSTRG.10998.11	4	3429	MSTRG.10998	SRSF5	9.96514	18.0447	0.552247	-0.856614	0.267255	0.688206	down	no
424	i	NC_037328.1	.	21273586	21274600	MSTRG.134.1	1	1015	MSTRG.134	USP25	0.896499	1.6656	0.538245	-0.893665	0.267715	0.688727	down	no
60207	i	NC_037344.1	.	5283882	5285046	MSTRG.16045.1	1	1165	MSTRG.16045	FBXW7	1.0238	1.90373	0.537789	-0.894888	0.268092	0.688996	down	no
78218	i	NC_037349.1	.	40900508	40902499	MSTRG.20727.1	1	1992	MSTRG.20727	FHIT	1.84041	1.19615	1.53861	0.621626	0.268142	0.688996	up	no
60980	i	NC_037344.1	.	43989339	43989719	MSTRG.16331.1	1	381	MSTRG.16331	ZNF605	6.56387	4.23317	1.55058	0.632809	0.268305	0.688996	up	no
23401	i	NC_037333.1	-	29771451	29779824	MSTRG.6275.1	2	8349	MSTRG.6275	BMPR1B	4.28434	2.82203	1.51818	0.602341	0.26845	0.688996	up	no
7523	j	NC_037329.1	+	121807999	121819530	MSTRG.2246.8	3	8014	MSTRG.2246	PTP4A2	2.36238	1.55385	1.52033	0.604389	0.268458	0.688996	up	no
53819	i	NC_037342.1	.	13943391	13947020	MSTRG.14553.1	1	3630	MSTRG.14553	MAML2	1.95158	1.27917	1.52567	0.609441	0.268476	0.688996	up	no
88375	j	NC_037353.1	+	25588214	25597912	MSTRG.23404.8	3	3028	MSTRG.23404	SPRN	8.23908	5.42343	1.51916	0.603276	0.268521	0.689046	up	no
15361	j	NC_037331.1	+	59588215	59596175	MSTRG.4182.5	3	2573	MSTRG.4182	THAP5	0.525322	0.96515	0.544291	-0.877551	0.268901	0.689375	down	no
73700	o	NC_037347.1	+	35913842	35938169	MSTRG.19467.1	2	1754	MSTRG.19467	LIFR	2.37788	1.55137	1.53276	0.616131	0.269011	0.68946	up	no
44912	i	NC_037338.1	.	99060033	99060811	MSTRG.12193.1	1	779	MSTRG.12193	ODF2	2.29629	4.20573	0.545991	-0.87305	0.26949	0.690241	down	no
91263	i	NC_037355.1	.	28734390	28735212	MSTRG.24141.1	1	823	MSTRG.24141	MCU	1.92987	1.23345	1.56462	0.645811	0.26969	0.690326	up	no
9966	i	NC_037330.1	.	19231726	19235329	MSTRG.2783.1	1	3604	MSTRG.2783	TUFT1	1.53981	2.7921	0.551486	-0.858605	0.269896	0.690326	down	no
10802	i	NC_037330.1	+	31674998	31675856	MSTRG.2998.1	1	859	MSTRG.2998	RAP1A	3.30381	2.1389	1.54463	0.627265	0.269922	0.690326	up	no
23400	i	NC_037333.1	.	29767507	29770211	MSTRG.6274.1	1	2705	MSTRG.6274	BMPR1B	1.82035	1.18835	1.53183	0.615252	0.269981	0.690326	up	no
91441	i	NC_037355.1	.	30726203	30728991	MSTRG.24190.1	1	2789	MSTRG.24190	KAT6B	3.84201	2.52882	1.51929	0.603399	0.270036	0.690326	up	no
81872	x	NC_037350.1	-	30950780	30961698	MSTRG.21611.1	2	375	MSTRG.21611	LOC528329	82.6609	54.5141	1.51632	0.600575	0.270039	0.690326	up	no
78252	i	NC_037349.1	.	41159444	41161425	MSTRG.20761.1	1	1982	MSTRG.20761	FHIT	1.5879	1.03187	1.53886	0.62186	0.270222	0.690326	up	no
96663	i	NC_037357.1	.	74854771	74855422	MSTRG.25618.1	1	652	MSTRG.25618	ATRX	2.26573	1.43758	1.57607	0.656332	0.270225	0.690326	up	no
67352	u	NC_037345.1	.	63083004	63089291	MSTRG.17897.1	1	6288	MSTRG.17897	.	2.06454	1.35845	1.51978	0.603864	0.270443	0.690731	up	no
19111	i	NC_037332.1	.	46915779	46916868	MSTRG.5169.1	1	1090	MSTRG.5169	GRIP1	1.58938	1.02234	1.55465	0.636587	0.27101	0.69166	up	no
34304	i	NC_037335.1	.	103276891	103277669	MSTRG.9129.1	1	779	MSTRG.9129	ZNF618	4.47492	2.91281	1.53629	0.61945	0.271356	0.692098	up	no
77896	i	NC_037349.1	.	29260374	29262264	MSTRG.20598.1	1	1891	MSTRG.20598	RYBP	2.55255	1.67039	1.52812	0.611755	0.271553	0.692432	up	no
14020	i	NC_037330.1	+	120457763	120458660	MSTRG.3806.1	1	898	MSTRG.3806	HDLBP	2.14703	1.39458	1.53956	0.622515	0.271852	0.692852	up	no
37823	o	NC_037337.1	+	14880346	14953585	MSTRG.10225.1	2	602	MSTRG.10225	PIAS1	1.51922	2.83655	0.535588	-0.900804	0.271911	0.692852	down	no
84598	u	NC_037352.1	.	1053145	1053393	MSTRG.22349.1	1	249	MSTRG.22349	.	23.4569	15.3996	1.52322	0.607125	0.272211	0.693196	up	no
2206	x	NC_037328.1	+	88110527	88270236	MSTRG.692.2	2	692	MSTRG.692	KCNMB2	4.12119	2.6776	1.53914	0.622122	0.272256	0.693196	up	no
78240	i	NC_037349.1	.	41038412	41042092	MSTRG.20749.1	1	3681	MSTRG.20749	FHIT	1.61097	1.06015	1.51956	0.603656	0.272633	0.69366	up	no
91716	i	NC_037355.1	-	41515443	41517335	MSTRG.24279.1	2	1819	MSTRG.24279	BMPR1A	2.829	1.85377	1.52608	0.609834	0.272938	0.694188	up	no
76680	i	NC_037348.1	-	67405500	67413612	MSTRG.20271.1	1	8113	MSTRG.20271	RCOR1	1.94858	1.28723	1.51378	0.598157	0.273014	0.694188	up	no
88795	u	NC_037353.1	-	36957333	36959214	MSTRG.23469.1	2	874	MSTRG.23469	.	2.82621	5.14641	0.549162	-0.864697	0.273224	0.694188	down	no
98786	u	NW_020190463.1	-	18376	18898	MSTRG.26185.1	1	523	MSTRG.26185	.	50.0122	33.0896	1.51142	0.595903	0.27324	0.694188	up	no
32487	i	NC_037335.1	+	59453383	59454202	MSTRG.8619.1	1	820	MSTRG.8619	UNC13B	3.19684	5.81718	0.549551	-0.863674	0.27335	0.694188	down	no
1127	u	NC_037328.1	+	59701831	59702911	MSTRG.363.1	1	1081	MSTRG.363	.	2.09679	1.35392	1.54867	0.631033	0.273369	0.694188	up	no
2284	i	NC_037328.1	.	92971772	92972987	MSTRG.735.1	1	1216	MSTRG.735	NAALADL2	1.03318	1.88375	0.548468	-0.866519	0.274242	0.69542	down	no
92881	i	NC_037356.1	.	35117800	35118614	MSTRG.24534.1	1	815	MSTRG.24534	NTM	1.72637	3.15755	0.546743	-0.871066	0.274383	0.695582	down	no
54522	u	NC_037342.1	.	33628152	33628946	MSTRG.14743.1	1	795	MSTRG.14743	.	4.40213	7.97122	0.552253	-0.856599	0.274622	0.695888	down	no
78224	i	NC_037349.1	.	40928166	40929884	MSTRG.20733.1	1	1719	MSTRG.20733	FHIT	2.07466	1.35254	1.5339	0.617205	0.274961	0.696258	up	no
74929	i	NC_037348.1	.	22399922	22400979	MSTRG.19838.1	1	1058	MSTRG.19838	ZNF592	0.936176	1.73843	0.538518	-0.892932	0.275194	0.69641	down	no
5973	i	NC_037329.1	-	76464901	76468984	MSTRG.1859.1	1	4084	MSTRG.1859	CNTNAP5	6.90158	12.3941	0.556844	-0.844655	0.275308	0.696505	down	no
56452	i	NC_037342.1	.	77489365	77492178	MSTRG.15159.1	1	2814	MSTRG.15159	FNBP4	3.19804	2.10977	1.51582	0.6001	0.275803	0.697269	up	no
64144	u	NC_037345.1	.	32317876	32318351	MSTRG.17155.1	1	476	MSTRG.17155	.	6.50817	4.26226	1.52693	0.610633	0.27584	0.697269	up	no
94358	i	NC_037356.1	+	50568136	50569703	MSTRG.24870.1	1	1568	MSTRG.24870	SLC25A22	1.17935	2.15077	0.548336	-0.866867	0.27584	0.697269	down	no
24156	i	NC_037333.1	+	66610395	66611958	MSTRG.6475.1	1	1564	MSTRG.6475	NFXL1	1.5537	2.82409	0.550161	-0.862075	0.275933	0.697437	down	no
1250	i	NC_037328.1	.	65833541	65834846	MSTRG.410.1	1	1306	MSTRG.410	STXBP5L	1.45891	2.65871	0.548727	-0.865839	0.276528	0.697679	down	no
43250	i	NC_037338.1	+	56067707	56068413	MSTRG.11764.1	1	707	MSTRG.11764	CTNNA2	2.15327	1.38629	1.55326	0.635301	0.276565	0.697679	up	no
6054	u	NC_037329.1	.	81259460	81260051	MSTRG.1876.1	1	592	MSTRG.1876	.	4.42561	2.89214	1.53022	0.613742	0.277027	0.698004	up	no
16410	i	NC_037331.1	.	94714544	94716299	MSTRG.4484.1	1	1756	MSTRG.4484	LOC107131356	0.891318	1.6292	0.54709	-0.870149	0.277027	0.698004	down	no
80475	i	NC_037350.1	+	11839722	11847792	MSTRG.21295.1	2	3664	MSTRG.21295	ZFAND3	2.36755	4.25527	0.55638	-0.845857	0.277113	0.698049	down	no
55042	j	NC_037342.1	-	46563769	46566593	MSTRG.14886.1	2	2638	MSTRG.14886	TIMM10B	4.94411	8.86453	0.557741	-0.842333	0.277583	0.698573	down	no
14441	i	NC_037331.1	.	15743273	15743776	MSTRG.3911.1	1	504	MSTRG.3911	UMAD1	4.30967	7.82494	0.550761	-0.860502	0.277637	0.698573	down	no
24545	i	NC_037333.1	.	84200761	84200987	MSTRG.6597.1	1	227	MSTRG.6597	LOC100138004	5.4352	9.95165	0.546161	-0.872602	0.277772	0.69871	down	no
24487	i	NC_037333.1	+	81016310	81018153	MSTRG.6581.1	2	1729	MSTRG.6581	EPHA5	1.39707	2.53152	0.551871	-0.857597	0.277793	0.69871	down	no
37626	j	NC_037337.1	+	11392707	11403920	MSTRG.10175.3	3	3825	MSTRG.10175	GNPNAT1	1.7871	3.21156	0.55646	-0.845649	0.27818	0.69894	down	no
23832	i	NC_037333.1	+	57943335	57950883	MSTRG.6384.1	1	7549	MSTRG.6384	KLF3	3.52712	2.34559	1.50372	0.588539	0.278218	0.69894	up	no
97991	u	NC_037357.1	.	108663260	108664338	MSTRG.25987.1	1	1079	MSTRG.25987	.	6.0264	10.8274	0.556587	-0.845321	0.278397	0.699197	down	no
42324	i	NC_037338.1	.	21731042	21731655	MSTRG.11503.1	1	614	MSTRG.11503	MAP4K3	3.51356	2.27121	1.547	0.629474	0.278713	0.699798	up	no
84	i	NC_037328.1	.	1729255	1730217	MSTRG.35.1	1	963	MSTRG.35	ITSN1	2.84718	1.86666	1.52529	0.60908	0.27885	0.699895	up	no
23403	i	NC_037333.1	+	29783037	29801320	MSTRG.6277.1	1	18284	MSTRG.6277	BMPR1B	3.02859	2.018	1.50079	0.585722	0.278979	0.700038	up	no
83120	i	NC_037351.1	.	20177102	20178020	MSTRG.21958.1	1	919	MSTRG.21958	KIAA1328	2.06242	1.3426	1.53614	0.619309	0.279115	0.700237	up	no
89747	u	NC_037354.1	.	17781354	17782255	MSTRG.23707.1	1	902	MSTRG.23707	.	1.39092	2.52981	0.549813	-0.862988	0.279145	0.700237	down	no
16940	j	NC_037331.1	+	109425041	109429196	MSTRG.4644.1	2	3561	MSTRG.4644	CNTNAP2	6.26551	4.17283	1.5015	0.586407	0.279438	0.700392	up	no
72617	i	NC_037346.1	.	58591433	58591737	MSTRG.19145.1	1	305	MSTRG.19145	LOC101907523	11.1516	7.31468	1.52455	0.608385	0.280612	0.701981	up	no
15272	u	NC_037331.1	.	55303657	55304658	MSTRG.4137.1	1	1002	MSTRG.4137	.	1.66721	1.08519	1.53634	0.619496	0.281301	0.702194	up	no
96078	i	NC_037357.1	.	53543094	53546270	MSTRG.25414.1	1	3177	MSTRG.25414	IL1RAPL2	1.08282	1.95087	0.555045	-0.849324	0.281583	0.70267	down	no
88654	i	NC_037353.1	.	33499493	33500999	MSTRG.23442.1	1	1507	MSTRG.23442	TCF7L2	4.67202	3.10208	1.50609	0.590811	0.281671	0.70271	up	no
18044	i	NC_037332.1	-	26424635	26429095	MSTRG.4898.1	1	4461	MSTRG.4898	ATF7	2.35677	1.56916	1.50193	0.586819	0.282321	0.703288	up	no
86097	j	NC_037352.1	+	26779991	26781421	MSTRG.22745.5	4	1121	MSTRG.22745	PRR14	0.901982	1.67006	0.54009	-0.888729	0.282919	0.70414	down	no
76293	u	NC_037348.1	+	61650324	61652832	MSTRG.20224.1	2	2472	MSTRG.20224	.	1.42954	2.5651	0.557302	-0.843469	0.283516	0.704513	down	no
66132	i	NC_037345.1	.	54588227	54589360	MSTRG.17639.1	1	1134	MSTRG.17639	BICRA	0.864764	1.59518	0.542109	-0.883344	0.283597	0.704513	down	no
2706	u	NC_037328.1	.	111717789	111718747	MSTRG.893.1	1	959	MSTRG.893	.	2.66911	1.75981	1.5167	0.600935	0.283995	0.704866	up	no
39181	u	NC_037337.1	.	43157766	43158241	MSTRG.10548.1	1	476	MSTRG.10548	.	3.96089	2.60472	1.52066	0.604699	0.284615	0.705581	up	no
94135	i	NC_037356.1	.	48928841	48932192	MSTRG.24836.1	1	3352	MSTRG.24836	KCNQ1	3.03091	2.02296	1.49826	0.583284	0.285094	0.706134	up	no
92834	i	NC_037356.1	.	32503686	32509357	MSTRG.24522.1	1	5672	MSTRG.24522	ARHGAP32	1.96852	1.31543	1.49648	0.581573	0.285172	0.706161	up	no
90582	i	NC_037355.1	+	5379157	5380307	MSTRG.23955.1	2	1096	MSTRG.23955	SIPA1L2	1.5353	1.0092	1.52131	0.60531	0.285197	0.706161	up	no
78205	i	NC_037349.1	.	40825436	40832380	MSTRG.20714.1	1	6945	MSTRG.20714	FHIT	1.87506	1.2534	1.49598	0.581095	0.285286	0.706161	up	no
5682	i	NC_037329.1	.	58600409	58603292	MSTRG.1758.1	1	2884	MSTRG.1758	SPOPL	1.69232	1.12488	1.50445	0.589233	0.285507	0.706515	up	no
37285	i	NC_037337.1	.	750540	753725	MSTRG.10045.1	1	3186	MSTRG.10045	MCC	2.80761	1.87346	1.49863	0.583642	0.285574	0.706618	up	no
58487	i	NC_037343.1	.	44624256	44625585	MSTRG.15623.1	1	1330	MSTRG.15623	RERE	2.55232	1.69084	1.5095	0.594074	0.285672	0.706789	up	no
83511	i	NC_037351.1	.	35022596	35032200	MSTRG.22056.1	1	9605	MSTRG.22056	ROCK1	2.00952	1.3458	1.49319	0.578393	0.285695	0.706789	up	no
15580	u	NC_037331.1	.	66525130	66526749	MSTRG.4238.1	1	1620	MSTRG.4238	.	1.5356	1.01064	1.51944	0.603536	0.286052	0.707186	up	no
99191	u	NW_020191161.1	.	26516	32363	MSTRG.26293.1	1	5848	MSTRG.26293	.	1.58828	2.82615	0.561994	-0.831372	0.286803	0.707989	down	no
75585	u	NC_037348.1	.	36850044	36852761	MSTRG.20040.1	1	2718	MSTRG.20040	.	1.07606	1.92259	0.559691	-0.837298	0.287451	0.708562	down	no
36534	i	NC_037336.1	.	84711341	84711686	MSTRG.9789.1	1	346	MSTRG.9789	LOC101906979	4.86076	8.79066	0.552946	-0.854788	0.288441	0.709602	down	no
36881	i	NC_037336.1	+	94128604	94131491	MSTRG.9909.1	2	2095	MSTRG.9909	ZDHHC14	1.57416	1.04596	1.505	0.589759	0.288481	0.709602	up	no
90754	i	NC_037355.1	.	12792612	12793191	MSTRG.24013.1	1	580	MSTRG.24013	ZNF33B	2.52455	1.65126	1.52887	0.612461	0.288581	0.709602	up	no
98921	u	NW_020190673.1	.	94	358	MSTRG.26227.1	1	265	MSTRG.26227	.	29.0526	51.6711	0.56226	-0.830691	0.288695	0.70974	down	no
16071	i	NC_037331.1	+	84846041	84850066	MSTRG.4393.1	1	4026	MSTRG.4393	KCND2	15.1946	10.23	1.48531	0.570761	0.288765	0.70974	up	no
23391	i	NC_037333.1	+	29669678	29687411	MSTRG.6265.1	1	17734	MSTRG.6265	BMPR1B	2.65448	1.78633	1.486	0.571435	0.288777	0.70974	up	no
16930	i	NC_037331.1	-	107728979	107735395	MSTRG.4618.1	2	6359	MSTRG.4618	TPK1	1.74809	1.17342	1.48974	0.57506	0.289044	0.710178	up	no
34653	i	NC_037336.1	.	9565988	9567003	MSTRG.9256.1	1	1016	MSTRG.9256	FAM135A	1.1314	2.0768	0.544783	-0.876247	0.289426	0.710418	down	no
19042	u	NC_037332.1	.	45030582	45032418	MSTRG.5127.1	1	1837	MSTRG.5127	.	1.58275	1.04907	1.50873	0.593332	0.289719	0.710877	up	no
23387	i	NC_037333.1	.	29629413	29633290	MSTRG.6261.1	1	3878	MSTRG.6261	BMPR1B	2.31314	1.55019	1.49217	0.577408	0.289774	0.710884	up	no
90944	x	NC_037355.1	+	19466826	19496367	MSTRG.24064.1	2	3466	MSTRG.24064	MIR1296	2.50685	1.68289	1.48961	0.57493	0.289898	0.711009	up	no
48148	i	NC_037340.1	+	18678964	18680141	MSTRG.13091.1	2	1030	MSTRG.13091	PARD3	1.23421	2.22691	0.554224	-0.85146	0.290423	0.711582	down	no
51923	o	NC_037341.1	+	13478439	13545765	MSTRG.14006.1	2	789	MSTRG.14006	LOC112449611	4.02314	2.67225	1.50553	0.590269	0.290684	0.711865	up	no
53808	i	NC_037342.1	.	13894547	13898915	MSTRG.14543.1	1	4369	MSTRG.14543	MAML2	1.85355	1.24371	1.49033	0.575634	0.290685	0.711865	up	no
16361	i	NC_037331.1	-	93881935	93893963	MSTRG.4467.1	2	9473	MSTRG.4467	KLHDC10	2.11123	1.42135	1.48537	0.570822	0.290741	0.711865	up	no
85206	x	NC_037352.1	-	4798590	4818527	MSTRG.22504.1	2	6481	MSTRG.22504	RBFOX1	1.90573	1.28219	1.48631	0.571733	0.290814	0.711865	up	no
96037	i	NC_037357.1	.	53243483	53249519	MSTRG.25374.1	1	6037	MSTRG.25374	IL1RAPL2	2.01218	3.56211	0.564884	-0.823973	0.290826	0.711865	down	no
8734	i	NC_037330.1	+	4430518	4434452	MSTRG.2556.1	1	3935	MSTRG.2556	PBX1	2.30083	1.54224	1.49188	0.577131	0.291085	0.711923	up	no
96707	j	NC_037357.1	+	76847440	76916115	MSTRG.25630.3	7	3129	MSTRG.25630	LOC104970537	4.48515	3.01806	1.4861	0.571534	0.291295	0.712054	up	no
38315	i	NC_037337.1	.	22552593	22553154	MSTRG.10333.1	1	562	MSTRG.10333	LOC100336282	4.22256	2.78341	1.51704	0.601264	0.291644	0.712285	up	no
2673	j	NC_037328.1	+	110455402	110461304	MSTRG.875.12	3	5566	MSTRG.875	CCNL1	0.606976	1.07958	0.562232	-0.830761	0.29165	0.712285	down	no
8089	j	NC_037329.1	-	129147032	129176181	MSTRG.2373.2	5	8938	MSTRG.2373	ELOA	2.76338	1.86263	1.48359	0.569093	0.29171	0.712299	up	no
92803	u	NC_037356.1	.	31726636	31726924	MSTRG.24507.1	1	289	MSTRG.24507	.	5.64762	10.1536	0.556218	-0.846279	0.291994	0.71255	down	no
97705	u	NC_037357.1	-	95558408	95560650	MSTRG.25917.1	2	2143	MSTRG.25917	.	2.60226	1.74732	1.48929	0.57462	0.292551	0.71355	up	no
4492	o	NC_037329.1	+	7946049	7984573	MSTRG.1386.1	2	1060	MSTRG.1386	LOC112443658	1.99696	1.31173	1.52239	0.606336	0.29354	0.714615	up	no
43243	i	NC_037338.1	+	55400258	55404741	MSTRG.11759.1	1	4484	MSTRG.11759	CTNNA2	3.58445	2.41926	1.48163	0.567187	0.293992	0.715021	up	no
9479	i	NC_037330.1	.	15101222	15104816	MSTRG.2699.1	1	3595	MSTRG.2699	ASH1L	2.94806	1.98797	1.48295	0.56847	0.294047	0.715021	up	no
60648	i	NC_037344.1	.	29558498	29559754	MSTRG.16190.1	1	1257	MSTRG.16190	LARP1B	1.10575	1.9927	0.554902	-0.849695	0.29415	0.715021	down	no
615	i	NC_037328.1	.	41380850	41382247	MSTRG.244.1	1	1398	MSTRG.244	EPHA6	3.71196	2.49477	1.4879	0.573278	0.294855	0.715754	up	no
66712	u	NC_037345.1	+	57693005	57696331	MSTRG.17764.1	1	3327	MSTRG.17764	.	3.03348	2.04518	1.48323	0.568747	0.29499	0.71589	up	no
97398	i	NC_037357.1	+	89371316	89377182	MSTRG.25790.1	2	5842	MSTRG.25790	MAGED1	1.66883	1.12739	1.48026	0.565847	0.295444	0.716038	up	no
8109	u	NC_037329.1	.	129417176	129418396	MSTRG.2384.1	1	1221	MSTRG.2384	.	1.04091	1.86953	0.556774	-0.844837	0.295525	0.716084	down	no
55815	i	NC_037342.1	.	58828897	58830037	MSTRG.15019.1	1	1141	MSTRG.15019	METTL15	1.83486	1.20443	1.52342	0.607316	0.295525	0.716084	up	no
51848	i	NC_037341.1	.	10714048	10715419	MSTRG.13943.1	1	1372	MSTRG.13943	FAM49B	0.968074	1.73385	0.558338	-0.84079	0.295768	0.716278	down	no
20352	i	NC_037332.1	.	74026841	74028472	MSTRG.5489.1	1	1632	MSTRG.5489	RBFOX2	2.2509	1.50372	1.49689	0.581966	0.296301	0.71684	up	no
72615	i	NC_037346.1	-	58557544	58558876	MSTRG.19143.1	1	1333	MSTRG.19143	LOC101907523	3.79156	2.55207	1.48568	0.571122	0.296422	0.71695	up	no
47776	x	NC_037340.1	-	5459683	5466524	MSTRG.12971.1	2	1667	MSTRG.12971	BTBD3	2.11379	1.41381	1.4951	0.580242	0.296714	0.717352	up	no
49766	j	NC_037340.1	+	55147549	55162844	MSTRG.13476.2	2	2279	MSTRG.13476	TAF4	1.2429	2.20199	0.564444	-0.825099	0.296873	0.717507	down	no
3211	i	NC_037328.1	.	129902153	129904405	MSTRG.1044.1	1	2253	MSTRG.1044	LOC112447798	1.68021	1.1248	1.49379	0.578978	0.297046	0.717625	up	no
2300	i	NC_037328.1	.	93417848	93426278	MSTRG.748.1	1	8431	MSTRG.748	NLGN1	1.97504	1.33827	1.47581	0.561511	0.29722	0.717891	up	no
57683	i	NC_037343.1	.	26300867	26303740	MSTRG.15368.1	1	2874	MSTRG.15368	DISP1	1.9851	1.33713	1.48459	0.570065	0.297381	0.717891	up	no
60871	i	NC_037344.1	.	39884589	39887076	MSTRG.16305.1	1	2488	MSTRG.16305	RAPGEF2	2.96155	1.9973	1.48278	0.568305	0.297401	0.717891	up	no
700	u	NC_037328.1	.	43318247	43319095	MSTRG.250.1	1	849	MSTRG.250	.	8.65424	15.2431	0.567749	-0.816674	0.297443	0.717891	down	no
34952	i	NC_037336.1	-	23284959	23288864	MSTRG.9344.1	2	3368	MSTRG.9344	ME1	2.73486	4.81316	0.568205	-0.815516	0.297508	0.717891	down	no
87779	j	NC_037353.1	+	17295757	17300081	MSTRG.23240.8	2	1057	MSTRG.23240	CC2D2B	1.57294	1.03969	1.5129	0.597312	0.297851	0.718298	up	no
88780	i	NC_037353.1	+	35650415	35660599	MSTRG.23474.1	2	2592	MSTRG.23474	ATRNL1	1.9133	1.28876	1.48461	0.570082	0.298543	0.71933	up	no
60722	i	NC_037344.1	-	32722305	32724368	MSTRG.16235.1	2	581	MSTRG.16235	LOC112442025	2.30735	4.11689	0.56046	-0.835316	0.298773	0.719781	down	no
36883	i	NC_037336.1	-	94289420	94295474	MSTRG.9910.1	1	6055	MSTRG.9910	ZDHHC14	2.27567	1.54251	1.4753	0.561012	0.298812	0.719786	up	no
39439	i	NC_037337.1	.	49046459	49048901	MSTRG.10650.1	1	2443	MSTRG.10650	RORA	1.66399	1.11563	1.49152	0.576784	0.298973	0.71992	up	no
3357	i	NC_037328.1	-	132876095	132880348	MSTRG.1097.1	1	4254	MSTRG.1097	STAG1	2.25296	1.52565	1.47672	0.562399	0.299035	0.71992	up	no
46627	u	NC_037339.1	.	32171043	32171485	MSTRG.12587.1	1	443	MSTRG.12587	.	3.3983	6.05023	0.56168	-0.832178	0.299078	0.71992	down	no
46802	i	NC_037339.1	.	35903603	35904960	MSTRG.12658.1	1	1358	MSTRG.12658	IFT88	4.00121	2.7009	1.48144	0.566998	0.299207	0.720102	up	no
86137	o	NC_037352.1	+	27086127	27089931	MSTRG.22765.1	2	1267	MSTRG.22765	ORAI3	4.0589	7.15789	0.567053	-0.818445	0.299729	0.720581	down	no
88657	i	NC_037353.1	+	33550748	33552967	MSTRG.23445.1	1	2220	MSTRG.23445	TCF7L2	4.35896	2.95421	1.47551	0.561209	0.299749	0.720581	up	no
38915	i	NC_037337.1	.	36515688	36519012	MSTRG.10465.1	1	3325	MSTRG.10465	INO80	1.65405	1.11612	1.48196	0.567511	0.300039	0.720726	up	no
92832	i	NC_037356.1	.	32485909	32495281	MSTRG.24520.1	1	9373	MSTRG.24520	ARHGAP32	1.71022	1.16205	1.47173	0.55751	0.300074	0.720726	up	no
89550	j	NC_037354.1	+	8101982	8107730	MSTRG.23660.1	3	1409	MSTRG.23660	LOC104976042	1.15857	2.06483	0.561094	-0.833685	0.300098	0.720726	down	no
88983	i	NC_037353.1	.	42104742	42105637	MSTRG.23530.1	1	896	MSTRG.23530	TACC2	1.53884	1.01135	1.52157	0.605556	0.300153	0.720726	up	no
22137	i	NC_037332.1	.	111502395	111505147	MSTRG.5904.1	1	2753	MSTRG.5904	TNRC6B	2.78355	1.88272	1.47847	0.56411	0.300162	0.720726	up	no
59886	i	NC_037343.1	+	78931929	78939669	MSTRG.15958.1	2	7683	MSTRG.15958	NR5A2	4.91511	3.34479	1.46948	0.555307	0.300244	0.720755	up	no
35110	i	NC_037336.1	-	29844744	29846024	MSTRG.9383.1	1	1281	MSTRG.9383	TBC1D32	42.2356	28.7546	1.46883	0.554667	0.300305	0.720838	up	no
80679	i	NC_037350.1	.	16120652	16121532	MSTRG.21336.1	1	881	MSTRG.21336	TRERF1	2.05948	1.37364	1.49929	0.584276	0.300565	0.721124	up	no
439	j	NC_037328.1	+	22126556	22153953	MSTRG.139.11	2	22022	MSTRG.139	LOC107132175	1.51779	2.65557	0.571552	-0.807044	0.300727	0.721187	down	no
51915	o	NC_037341.1	+	13462661	13533341	MSTRG.14000.1	2	968	MSTRG.14000	LOC112449611	1.75961	3.14993	0.558618	-0.840065	0.300951	0.721373	down	no
85063	i	NC_037352.1	+	3136120	3139130	MSTRG.22439.1	1	3011	MSTRG.22439	CREBBP	2.96995	2.01272	1.47559	0.561292	0.301347	0.722005	up	no
88666	i	NC_037353.1	.	33598246	33608019	MSTRG.23454.1	1	9774	MSTRG.23454	TCF7L2	2.85111	1.94323	1.4672	0.553065	0.301695	0.722427	up	no
60984	i	NC_037344.1	.	44012814	44013796	MSTRG.16333.1	1	983	MSTRG.16333	LOC784914	1.53163	1.00398	1.52555	0.60933	0.301738	0.722427	up	no
95676	u	NC_037357.1	.	37736161	37736472	MSTRG.25230.1	1	312	MSTRG.25230	.	5.35502	3.55657	1.50567	0.590403	0.301755	0.722427	up	no
57274	u	NC_037343.1	+	3367778	3372777	MSTRG.15284.1	1	5000	MSTRG.15284	.	5.97861	10.4456	0.572358	-0.805009	0.302108	0.722946	down	no
47988	u	NC_037340.1	+	16122599	16124042	MSTRG.13061.1	1	1444	MSTRG.13061	.	2.78685	1.88319	1.47985	0.565455	0.302791	0.723429	up	no
16207	u	NC_037331.1	.	90626343	90626916	MSTRG.4429.1	1	574	MSTRG.4429	.	3.59016	2.38242	1.50694	0.59162	0.302823	0.723429	up	no
98708	u	NW_020190209.1	-	98034	98285	MSTRG.26162.1	1	252	MSTRG.26162	.	8.17644	5.41672	1.50948	0.594053	0.302823	0.723429	up	no
78232	i	NC_037349.1	.	40990736	40992604	MSTRG.20741.1	1	1869	MSTRG.20741	FHIT	1.54444	1.03796	1.48796	0.573335	0.303263	0.723806	up	no
42819	j	NC_037338.1	-	40797113	40804321	MSTRG.11646.2	5	2645	MSTRG.11646	FANCL	1.78685	3.13227	0.570463	-0.809795	0.303374	0.723806	down	no
20839	u	NC_037332.1	.	86709227	86709932	MSTRG.5579.1	1	706	MSTRG.5579	.	3.58424	6.32785	0.566422	-0.82005	0.303854	0.724189	down	no
53006	i	NC_037341.1	-	62029197	62031771	MSTRG.14324.1	1	2575	MSTRG.14324	UBR5	2.30768	1.56481	1.47474	0.560457	0.304257	0.724312	up	no
24087	i	NC_037333.1	-	62902046	62914913	MSTRG.6447.1	2	12532	MSTRG.6447	KCTD8	3.57088	2.44057	1.46314	0.549065	0.304314	0.724312	up	no
95392	u	NC_037357.1	.	35318667	35319325	MSTRG.25171.1	1	659	MSTRG.25171	.	2.37013	1.57474	1.50509	0.589853	0.304519	0.724312	up	no
48246	i	NC_037340.1	.	22776778	22777641	MSTRG.13121.1	1	864	MSTRG.13121	MLLT10	3.32101	2.23029	1.48905	0.574389	0.304816	0.724312	up	no
32692	i	NC_037335.1	.	61276282	61276925	MSTRG.8667.1	1	644	MSTRG.8667	ZCCHC7	1.83796	3.3092	0.555409	-0.848377	0.305125	0.724565	down	no
53831	i	NC_037342.1	.	14018574	14021621	MSTRG.14565.1	1	3048	MSTRG.14565	MAML2	1.59795	1.08281	1.47573	0.561433	0.30577	0.725041	up	no
67926	i	NC_037346.1	+	8781471	8782598	MSTRG.18062.1	2	1088	MSTRG.18062	VEZF1	4.09909	2.78952	1.46946	0.555283	0.30665	0.725472	up	no
97805	i	NC_037357.1	+	98735320	98741916	MSTRG.25937.1	1	6597	MSTRG.25937	KDM6A	2.52457	1.72595	1.46271	0.548648	0.307017	0.725867	up	no
35882	j	NC_037336.1	+	63786188	63787956	MSTRG.9635.3	3	1575	MSTRG.9635	LOC100174924	1.47025	2.58434	0.568906	-0.813737	0.307049	0.725867	down	no
499	i	NC_037328.1	.	26448168	26453037	MSTRG.172.1	1	4870	MSTRG.172	ROBO1	2.18125	1.48981	1.46411	0.550027	0.307057	0.725867	up	no
98010	i	NC_037357.1	.	111492039	111492439	MSTRG.26008.1	1	401	MSTRG.26008	DMD	2.47488	4.4358	0.557933	-0.841837	0.307089	0.72588	down	no
98940	u	NW_020190673.1	+	9691	15014	MSTRG.26240.3	2	647	MSTRG.26240	.	15.1456	10.3509	1.46322	0.549142	0.307295	0.726032	up	no
96079	i	NC_037357.1	.	53546703	53548155	MSTRG.25415.1	1	1453	MSTRG.25415	IL1RAPL2	1.5918	1.06688	1.49202	0.577267	0.307458	0.726032	up	no
15881	u	NC_037331.1	+	76672135	76674418	MSTRG.4305.1	1	2284	MSTRG.4305	.	11.0217	19.1663	0.575056	-0.798227	0.307463	0.726032	down	no
36864	i	NC_037336.1	.	93783335	93787112	MSTRG.9932.1	1	3778	MSTRG.9932	ARID1B	4.49759	3.07734	1.46152	0.547465	0.307472	0.726032	up	no
25010	i	NC_037333.1	.	96525514	96527644	MSTRG.6724.1	1	2131	MSTRG.6724	RASGEF1B	1.64296	1.1074	1.48361	0.569115	0.308042	0.726214	up	no
28383	i	NC_037334.1	+	26418694	26420775	MSTRG.7454.1	1	2082	MSTRG.7454	LOC107132618	2.52818	4.42063	0.571906	-0.80615	0.308504	0.726958	down	no
93273	j	NC_037356.1	-	41156082	41158344	MSTRG.24627.4	6	985	MSTRG.24627	LOC104976274	8.35892	14.5629	0.573989	-0.800905	0.308559	0.727018	down	no
63201	i	NC_037345.1	.	5568258	5569049	MSTRG.16875.1	1	792	MSTRG.16875	WWOX	2.24929	1.51961	1.48018	0.565772	0.309105	0.727557	up	no
14365	i	NC_037331.1	-	12253572	12256060	MSTRG.3892.1	1	2489	MSTRG.3892	PPP1R9A	2.38607	1.62578	1.46765	0.553509	0.309153	0.727557	up	no
98676	u	NW_020190118.1	.	14631	15028	MSTRG.26149.1	1	398	MSTRG.26149	.	5.9791	4.00612	1.49249	0.577724	0.309158	0.727557	up	no
2311	i	NC_037328.1	.	93559357	93569708	MSTRG.759.1	1	10352	MSTRG.759	NLGN1	2.33893	1.60514	1.45715	0.543152	0.309285	0.727668	up	no
46290	i	NC_037339.1	+	21966380	21970642	MSTRG.12527.1	2	4228	MSTRG.12527	FOXO1	10.6568	7.32161	1.45553	0.541546	0.309551	0.727916	up	no
20723	i	NC_037332.1	.	82627641	82628811	MSTRG.5554.1	1	1171	MSTRG.5554	STK38L	2.5701	4.49533	0.571727	-0.806602	0.309989	0.728088	down	no
18941	i	NC_037332.1	.	43160570	43163866	MSTRG.5108.1	1	3297	MSTRG.5108	CNOT2	2.34398	1.60183	1.46332	0.549244	0.310002	0.728088	up	no
84891	x	NC_037352.1	+	2294070	2294441	MSTRG.22419.1	2	279	MSTRG.22419	SRRM2	13.3475	9.06488	1.47244	0.558207	0.31006	0.728088	up	no
39959	j	NC_037337.1	-	64882418	64898340	MSTRG.10822.1	5	3663	MSTRG.10822	BLOC1S6	2.10567	3.65884	0.575501	-0.797109	0.310153	0.728123	down	no
61413	i	NC_037344.1	+	52949305	52949879	MSTRG.16421.1	1	575	MSTRG.16421	ZCCHC8	1.93452	3.4632	0.558593	-0.84013	0.310185	0.728123	down	no
34656	i	NC_037336.1	.	9580896	9581851	MSTRG.9259.1	1	956	MSTRG.9259	FAM135A	0.965588	1.73091	0.55785	-0.84205	0.310322	0.728123	down	no
15310	i	NC_037331.1	.	56146242	56149234	MSTRG.4149.1	1	2993	MSTRG.4149	DOCK4	3.13381	2.14589	1.46038	0.546343	0.310909	0.728723	up	no
39	u	NC_037328.1	.	723338	730223	MSTRG.23.1	1	6886	MSTRG.23	.	1.66067	1.13866	1.45843	0.544419	0.310992	0.728757	up	no
580	i	NC_037328.1	.	38300566	38301396	MSTRG.205.1	1	831	MSTRG.205	ARL13B	1.21122	2.1577	0.561346	-0.833038	0.311055	0.728814	down	no
99369	u	NW_020191471.1	.	76395	77018	MSTRG.26350.1	1	624	MSTRG.26350	.	1.51571	2.72096	0.557049	-0.844124	0.311559	0.72917	down	no
94917	o	NC_037357.1	-	16616687	17019419	MSTRG.25054.1	3	2504	MSTRG.25054	HS6ST2	53.5188	36.8686	1.45161	0.537653	0.311602	0.72917	up	no
31486	u	NC_037335.1	.	16312196	16313168	MSTRG.8234.1	1	973	MSTRG.8234	.	1.11053	1.97711	0.561691	-0.83215	0.311687	0.729218	down	no
23386	i	NC_037333.1	.	29613610	29628574	MSTRG.6260.1	1	14965	MSTRG.6260	BMPR1B	2.96735	2.0433	1.45223	0.538273	0.311946	0.7295	up	no
89600	u	NC_037354.1	-	14279750	14293028	MSTRG.23678.1	2	1214	MSTRG.23678	.	1.54172	2.71361	0.568144	-0.815672	0.312014	0.7295	down	no
472	i	NC_037328.1	-	24540888	24577831	MSTRG.148.1	2	8865	MSTRG.148	ROBO2	1.91638	3.31929	0.577346	-0.792492	0.312084	0.7295	down	no
56219	i	NC_037342.1	.	75976801	75977271	MSTRG.15114.1	1	471	MSTRG.15114	PHF21A	4.88737	3.27919	1.49042	0.57572	0.31229	0.729566	up	no
3333	i	NC_037328.1	.	132236917	132239839	MSTRG.1075.1	1	2923	MSTRG.1075	NCK1	0.847509	1.48273	0.571586	-0.806958	0.312339	0.729566	down	no
58531	j	NC_037343.1	-	45533815	45538442	MSTRG.15644.2	2	4415	MSTRG.15644	PER3	3.95321	2.71849	1.45419	0.54022	0.313029	0.730303	up	no
10667	j	NC_037330.1	-	29524116	29587393	MSTRG.2980.1	4	8327	MSTRG.2980	LOC112445972	0.801737	1.3904	0.576621	-0.794304	0.313221	0.730377	down	no
51970	o	NC_037341.1	+	13757177	13807062	MSTRG.14030.5	2	4671	MSTRG.14030	LOC112449615	6.42562	4.42921	1.45074	0.536787	0.313567	0.730523	up	no
90607	j	NC_037355.1	+	7188635	7197030	MSTRG.23964.5	4	810	MSTRG.23964	COA6	1.81092	3.19206	0.56732	-0.817765	0.313876	0.730523	down	no
4123	i	NC_037328.1	.	157233661	157234722	MSTRG.1279.1	1	1062	MSTRG.1279	PP2D1	1.52987	1.03006	1.48522	0.570677	0.313889	0.730523	up	no
58491	i	NC_037343.1	.	44643160	44645367	MSTRG.15627.1	1	2208	MSTRG.15627	RERE	2.44158	1.67062	1.46148	0.547429	0.314097	0.730523	up	no
47825	i	NC_037340.1	.	10283419	10285715	MSTRG.12987.1	1	2297	MSTRG.12987	KIF16B	1.79852	1.23115	1.46084	0.546798	0.314623	0.730785	up	no
20361	i	NC_037332.1	.	74186293	74187791	MSTRG.5497.1	1	1499	MSTRG.5497	RBFOX2	2.62036	1.78532	1.46772	0.553581	0.314742	0.730862	up	no
84030	j	NC_037351.1	-	49442446	49451050	MSTRG.22216.2	3	5425	MSTRG.22216	ACAA2	2.79481	1.92333	1.45311	0.539144	0.31477	0.730865	up	no
11456	u	NC_037330.1	.	52365949	52370061	MSTRG.3189.1	1	4113	MSTRG.3189	.	1.83517	1.26176	1.45445	0.540475	0.314975	0.730968	up	no
85816	i	NC_037352.1	.	22578857	22579730	MSTRG.22678.1	1	874	MSTRG.22678	ARHGAP17	3.02199	2.05488	1.47064	0.556441	0.315153	0.731131	up	no
89358	i	NC_037354.1	.	38730	38984	MSTRG.23598.1	1	255	MSTRG.23598	LOC100848264	28.9451	19.8415	1.45882	0.544799	0.315297	0.731278	up	no
96036	i	NC_037357.1	.	53238335	53241024	MSTRG.25373.1	1	2690	MSTRG.25373	IL1RAPL2	1.75622	3.04229	0.577269	-0.792684	0.315376	0.731337	down	no
20353	i	NC_037332.1	.	74032209	74040210	MSTRG.5490.1	1	8002	MSTRG.5490	RBFOX2	1.65698	1.14242	1.45041	0.53646	0.315485	0.73152	up	no
47949	i	NC_037340.1	.	12696245	12705360	MSTRG.13048.1	1	9116	MSTRG.13048	USP6NL	1.74162	1.20102	1.45012	0.536175	0.315597	0.731609	up	no
37287	i	NC_037337.1	.	776225	778522	MSTRG.10047.1	1	2298	MSTRG.10047	MCC	2.95363	2.02796	1.45646	0.542463	0.315837	0.731821	up	no
70606	i	NC_037346.1	.	39813818	39818206	MSTRG.18685.1	1	4389	MSTRG.18685	FBXL20	2.15579	1.48422	1.45247	0.538509	0.315853	0.731821	up	no
8641	i	NC_037330.1	.	1297972	1299778	MSTRG.2513.1	1	1807	MSTRG.2513	POU2F1	1.5431	1.05356	1.46465	0.55056	0.316016	0.731901	up	no
73623	u	NC_037347.1	.	32909435	32909647	MSTRG.19449.1	1	213	MSTRG.19449	.	6.37006	4.249	1.49919	0.584184	0.316141	0.731991	up	no
11351	i	NC_037330.1	.	50384654	50387239	MSTRG.3155.1	1	2586	MSTRG.3155	MTF2	1.60563	1.09563	1.46548	0.551373	0.316216	0.731993	up	no
16073	o	NC_037331.1	-	84867282	84885965	MSTRG.4395.1	2	10549	MSTRG.4395	LOC112446414	10.4665	7.24102	1.44545	0.531517	0.316222	0.731993	up	no
51869	x	NC_037341.1	-	12208728	12352713	MSTRG.13953.2	5	6529	MSTRG.13953	LOC112449607	2.04662	1.41352	1.44789	0.533954	0.316388	0.732059	up	no
43938	i	NC_037338.1	.	74574202	74575094	MSTRG.11949.1	1	893	MSTRG.11949	NCOA1	1.6562	1.11588	1.48421	0.569696	0.316504	0.732149	up	no
20661	i	NC_037332.1	.	81243116	81243953	MSTRG.5537.1	1	838	MSTRG.5537	CCDC91	2.29023	1.56156	1.46663	0.552502	0.316597	0.732231	up	no
37635	i	NC_037337.1	.	11415949	11417582	MSTRG.10177.1	1	1634	MSTRG.10177	STYX	1.30116	2.27277	0.572502	-0.804649	0.316772	0.732375	down	no
80474	o	NC_037350.1	+	11830034	11846879	MSTRG.21294.1	2	4660	MSTRG.21294	ZFAND3	1.78952	3.09408	0.578369	-0.789938	0.317092	0.732552	down	no
83296	j	NC_037351.1	+	28655365	28835850	MSTRG.22004.1	3	5238	MSTRG.22004	CDH2	13.733	9.50893	1.44422	0.530286	0.317176	0.732585	up	no
48741	u	NC_037340.1	+	36805772	36808692	MSTRG.13248.1	1	2921	MSTRG.13248	.	1.60922	1.10236	1.45979	0.545761	0.317385	0.732703	up	no
96038	i	NC_037357.1	+	53263768	53265299	MSTRG.25375.1	2	1353	MSTRG.25375	IL1RAPL2	1.5527	2.69865	0.57536	-0.797464	0.317692	0.732944	down	no
62749	u	NC_037344.1	-	72052066	72056183	MSTRG.16748.1	2	4094	MSTRG.16748	.	10.8413	18.657	0.581082	-0.783186	0.317733	0.732944	down	no
26443	j	NC_037334.1	-	5873063	5874943	MSTRG.7076.5	2	1669	MSTRG.7076	OCEL1	1.12875	1.97321	0.572038	-0.805817	0.317949	0.732944	down	no
99505	u	NW_020191852.1	+	19083	36122	MSTRG.26383.1	3	1612	MSTRG.26383	.	11.002	18.9354	0.581029	-0.783318	0.31849	0.733742	down	no
12473	o	NC_037330.1	+	93822021	93838142	MSTRG.3496.1	2	1982	MSTRG.3496	ZCCHC11	1.79907	1.22775	1.46535	0.551242	0.31923	0.734594	up	no
90335	i	NC_037354.1	.	38550820	38562038	MSTRG.23876.1	1	11219	MSTRG.23876	PSD3	3.48685	2.41731	1.44245	0.528523	0.319475	0.734846	up	no
31429	i	NC_037335.1	.	14958765	14966660	MSTRG.8328.1	1	7896	MSTRG.8328	LINGO2	5.2479	9.0145	0.582162	-0.780508	0.319701	0.735111	down	no
47679	i	NC_037340.1	.	1058412	1061310	MSTRG.12920.1	1	2899	MSTRG.12920	PLCB1	3.06447	2.11452	1.44925	0.535308	0.319849	0.735208	up	no
29277	u	NC_037334.1	.	44335473	44336437	MSTRG.7633.1	1	965	MSTRG.7633	.	1.16048	2.05852	0.563745	-0.826884	0.319918	0.735208	down	no
1259	i	NC_037328.1	.	65897067	65898583	MSTRG.419.1	1	1517	MSTRG.419	POLQ	0.845331	1.48572	0.568971	-0.813574	0.319987	0.735218	down	no
2248	i	NC_037328.1	-	90080221	90083132	MSTRG.709.1	1	2912	MSTRG.709	TBL1XR1	2.61533	1.80431	1.44949	0.53555	0.320217	0.73556	up	no
95953	u	NC_037357.1	.	51892917	51896799	MSTRG.25303.1	1	3883	MSTRG.25303	.	1.7207	1.18847	1.44782	0.533884	0.320458	0.73593	up	no
9440	o	NC_037330.1	-	14889613	14949007	MSTRG.2683.1	2	844	MSTRG.2683	SYT11	1.77103	1.18259	1.49759	0.582641	0.320849	0.736061	up	no
16413	i	NC_037331.1	.	94727431	94729885	MSTRG.4487.1	1	2455	MSTRG.4487	LOC107131356	1.55621	1.06983	1.45464	0.540663	0.321023	0.736172	up	no
11706	i	NC_037330.1	.	59448965	59450670	MSTRG.3267.1	1	1706	MSTRG.3267	SSX2IP	1.67785	1.14483	1.46559	0.551483	0.321252	0.736388	up	no
58251	o	NC_037343.1	-	41215674	41245389	MSTRG.15559.1	2	1205	MSTRG.15559	VPS13D	0.905143	1.60197	0.565018	-0.823632	0.321735	0.736515	down	no
39437	i	NC_037337.1	-	49030031	49042407	MSTRG.10648.1	1	12377	MSTRG.10648	RORA	1.69458	1.17606	1.44089	0.526965	0.321866	0.73658	up	no
96103	i	NC_037357.1	.	53710130	53711906	MSTRG.25438.1	1	1777	MSTRG.25438	IL1RAPL2	0.928786	1.62673	0.570952	-0.808558	0.321939	0.73658	down	no
33627	i	NC_037335.1	+	83292890	83295037	MSTRG.8921.1	1	2148	MSTRG.8921	CDC14B	2.25449	3.8858	0.580186	-0.785413	0.321951	0.73658	down	no
76629	i	NC_037348.1	.	67010430	67011712	MSTRG.20262.1	1	1283	MSTRG.20262	WDR20	1.87439	1.27876	1.46579	0.551678	0.32209	0.736761	up	no
58503	i	NC_037343.1	.	44711969	44715770	MSTRG.15639.1	1	3802	MSTRG.15639	RERE	1.81964	1.25716	1.44742	0.533483	0.322127	0.736773	up	no
48200	u	NC_037340.1	.	20556526	20556970	MSTRG.13096.1	1	445	MSTRG.13096	.	4.58646	3.09842	1.48026	0.56585	0.322374	0.737103	up	no
4524	i	NC_037329.1	.	10627798	10628105	MSTRG.1396.1	1	308	MSTRG.1396	FSIP2	6.5098	11.3034	0.575916	-0.796069	0.322701	0.737417	down	no
75279	u	NC_037348.1	.	30812737	30814901	MSTRG.19937.1	1	2165	MSTRG.19937	.	0.888343	1.54743	0.574075	-0.800688	0.322792	0.73745	down	no
80298	i	NC_037350.1	.	9665664	9668939	MSTRG.21243.1	1	3276	MSTRG.21243	FKBP5	3.34457	2.32136	1.44078	0.526849	0.322803	0.73745	up	no
87816	i	NC_037353.1	+	17789276	17803478	MSTRG.23249.1	2	14176	MSTRG.23249	TLL2	7.09735	4.94148	1.43628	0.522339	0.323034	0.73761	up	no
34412	i	NC_037335.1	-	110186690	110186964	MSTRG.9154.1	1	275	MSTRG.9154	FBXW2	3.21742	5.67885	0.566562	-0.819694	0.3231	0.73761	down	no
24996	i	NC_037333.1	.	96439114	96442427	MSTRG.6710.1	1	3314	MSTRG.6710	RASGEF1B	1.78828	1.23431	1.44881	0.534869	0.323275	0.737642	up	no
52289	i	NC_037341.1	.	25224591	25228855	MSTRG.14091.1	1	4265	MSTRG.14091	TOX	2.92676	2.03191	1.4404	0.526465	0.32329	0.737642	up	no
46123	i	NC_037339.1	-	18778916	18781059	MSTRG.12470.1	1	2144	MSTRG.12470	FNDC3A	1.57784	1.07861	1.46285	0.54878	0.323546	0.737873	up	no
1629	i	NC_037328.1	.	71607814	71608858	MSTRG.526.1	1	1045	MSTRG.526	DLG1	3.0034	2.06695	1.45306	0.539093	0.32379	0.73802	up	no
87814	i	NC_037353.1	+	17729951	17737015	MSTRG.23247.1	2	7045	MSTRG.23247	TLL2	6.41063	4.46473	1.43584	0.521895	0.323822	0.73802	up	no
74525	i	NC_037348.1	+	7886046	7895139	MSTRG.19759.1	3	6463	MSTRG.19759	IGF1R	0.467497	0.321369	1.4547	0.540726	0.323925	0.73802	up	no
32421	i	NC_037335.1	.	55710733	55711490	MSTRG.8608.1	1	758	MSTRG.8608	TLE4	1.64371	2.86559	0.573603	-0.801875	0.324067	0.73802	down	no
68652	u	NC_037346.1	+	20053623	20055010	MSTRG.18258.1	3	582	MSTRG.18258	.	1.56249	2.7432	0.569586	-0.812015	0.324149	0.73802	down	no
83956	j	NC_037351.1	-	46854674	46871859	MSTRG.22191.1	2	2653	MSTRG.22191	IER3IP1	5.53465	9.48146	0.583734	-0.776618	0.324332	0.738238	down	no
41191	i	NC_037337.1	+	100385565	100387567	MSTRG.11193.1	1	2003	MSTRG.11193	EML5	2.84665	1.97006	1.44495	0.531022	0.324559	0.738469	up	no
34841	u	NC_037336.1	.	17823906	17824549	MSTRG.9308.1	1	644	MSTRG.9308	.	8.23598	14.1556	0.581819	-0.781359	0.324596	0.738469	down	no
59018	i	NC_037343.1	.	53857484	53858241	MSTRG.15753.1	1	758	MSTRG.15753	PRDM2	2.13256	1.44895	1.4718	0.557579	0.324829	0.738628	up	no
89307	j	NC_037353.1	-	51220735	51225301	MSTRG.23587.2	4	1495	MSTRG.23587	BNIP3	22.986	39.284	0.585124	-0.773185	0.325437	0.739148	down	no
80295	i	NC_037350.1	.	9632766	9640903	MSTRG.21240.1	1	8138	MSTRG.21240	FKBP5	2.09065	1.4563	1.43559	0.521639	0.325658	0.739342	up	no
72852	i	NC_037347.1	+	1498020	1500393	MSTRG.19186.1	1	2374	MSTRG.19186	SPDL1	1.43581	2.46945	0.581429	-0.782325	0.326355	0.739879	down	no
2193	i	NC_037328.1	.	87937921	87944770	MSTRG.686.1	1	6850	MSTRG.686	PIK3CA	1.89111	1.31644	1.43653	0.522588	0.326403	0.739926	up	no
90743	i	NC_037355.1	+	12485070	12506911	MSTRG.24007.1	2	5724	MSTRG.24007	CHRM3	4.22951	2.9499	1.43378	0.519826	0.326561	0.74004	up	no
2315	i	NC_037328.1	.	93583700	93590260	MSTRG.763.1	1	6561	MSTRG.763	NLGN1	3.09398	2.1574	1.43412	0.520168	0.326882	0.740643	up	no
39617	i	NC_037337.1	.	53964445	53965554	MSTRG.10733.1	1	1110	MSTRG.10733	MNS1	1.65556	1.1367	1.45647	0.542474	0.326991	0.740767	up	no
17978	j	NC_037332.1	+	25806564	25820788	MSTRG.4882.5	2	11051	MSTRG.4882	CBX5	2.89993	4.94705	0.586193	-0.770551	0.327397	0.741005	down	no
57689	i	NC_037343.1	.	26327425	26328285	MSTRG.15374.1	1	861	MSTRG.15374	DISP1	1.03838	1.83564	0.565675	-0.821955	0.327558	0.741005	down	no
33757	i	NC_037335.1	-	85912532	85924786	MSTRG.8963.1	3	6304	MSTRG.8963	ROR2	3.06089	2.13585	1.4331	0.519139	0.327825	0.741364	up	no
19119	i	NC_037332.1	.	47037645	47040506	MSTRG.5177.1	1	2862	MSTRG.5177	GRIP1	1.90729	1.32552	1.4389	0.524969	0.328099	0.741614	up	no
42988	i	NC_037338.1	.	46290895	46293255	MSTRG.11682.1	1	2361	MSTRG.11682	CHCHD5	2.1408	1.48606	1.44059	0.526655	0.328378	0.741687	up	no
9730	j	NC_037330.1	+	16461551	16463756	MSTRG.2728.1	4	989	MSTRG.2728	JTB	4.84319	8.29245	0.584049	-0.775839	0.328406	0.741687	down	no
48510	i	NC_037340.1	.	31592005	31593814	MSTRG.13206.1	1	1810	MSTRG.13206	TRDMT1	1.84703	1.27325	1.45064	0.536689	0.328512	0.741687	up	no
90736	u	NC_037355.1	-	12155971	12166478	MSTRG.24002.1	2	10474	MSTRG.24002	.	2.76794	1.93459	1.43076	0.516784	0.328609	0.741709	up	no
33266	j	NC_037335.1	+	75630738	75639315	MSTRG.8819.7	2	5898	MSTRG.8819	UBAP1	2.85021	1.9901	1.43219	0.518222	0.328802	0.742034	up	no
604	i	NC_037328.1	.	41191912	41193350	MSTRG.233.1	1	1439	MSTRG.233	EPHA6	3.55908	2.46875	1.44165	0.527722	0.328924	0.742242	up	no
80908	i	NC_037350.1	.	18560587	18562438	MSTRG.21405.1	1	1852	MSTRG.21405	SUPT3H	2.22395	1.54265	1.44165	0.527719	0.32901	0.742319	up	no
60506	i	NC_037344.1	.	17853550	17854915	MSTRG.16152.1	1	1366	MSTRG.16152	MAML3	4.9916	3.47842	1.43502	0.521069	0.329476	0.742909	up	no
23397	i	NC_037333.1	-	29732632	29743218	MSTRG.6271.1	1	10587	MSTRG.6271	BMPR1B	3.65431	2.559	1.42802	0.514021	0.329667	0.743126	up	no
53261	i	NC_037341.1	.	70188966	70189841	MSTRG.14389.1	1	876	MSTRG.14389	CDH17	7.17117	12.2478	0.585509	-0.772238	0.329719	0.743133	down	no
92890	i	NC_037356.1	.	35238821	35240249	MSTRG.24543.1	1	1429	MSTRG.24543	NTM	1.68045	2.887	0.582076	-0.78072	0.3302	0.743468	down	no
12302	i	NC_037330.1	.	91135729	91136877	MSTRG.3445.1	1	1149	MSTRG.3445	USP24	0.923308	1.61556	0.571509	-0.807153	0.330401	0.743542	down	no
74353	o	NC_037348.1	+	2055629	2062035	MSTRG.19684.1	3	948	MSTRG.19684	LOC112443264	2.15007	3.68783	0.583018	-0.778389	0.330424	0.743542	down	no
68503	u	NC_037346.1	.	17899615	17902060	MSTRG.18209.1	1	2446	MSTRG.18209	.	0.950959	1.63958	0.580003	-0.785869	0.330523	0.743691	down	no
51871	i	NC_037341.1	-	12252833	12265043	MSTRG.13955.1	1	12211	MSTRG.13955	LOC112449607	2.59459	1.81757	1.42751	0.513499	0.331069	0.744317	up	no
74519	i	NC_037348.1	-	7839205	7840332	MSTRG.19755.1	1	1128	MSTRG.19755	IGF1R	3.99628	2.77627	1.43944	0.525509	0.33123	0.744317	up	no
20349	i	NC_037332.1	.	74009081	74011075	MSTRG.5486.1	1	1995	MSTRG.5486	RBFOX2	0.899907	1.55593	0.578374	-0.789926	0.331693	0.744985	down	no
56127	i	NC_037342.1	.	74985415	74985670	MSTRG.15092.1	1	256	MSTRG.15092	TSPAN18	26.6363	18.5888	1.43292	0.518957	0.332176	0.74555	up	no
72800	i	NC_037346.1	.	63247777	63249286	MSTRG.19175.1	1	1510	MSTRG.19175	HELZ	2.5354	1.75997	1.44059	0.526663	0.33226	0.74555	up	no
63247	i	NC_037345.1	.	5930332	5931680	MSTRG.16921.1	1	1349	MSTRG.16921	WWOX	0.98833	1.69466	0.583201	-0.777935	0.332438	0.74555	down	no
96074	i	NC_037357.1	+	53505754	53510903	MSTRG.25410.1	1	5150	MSTRG.25410	IL1RAPL2	2.90994	2.03799	1.42785	0.513846	0.332499	0.74555	up	no
14023	i	NC_037330.1	-	120493612	120498007	MSTRG.3808.1	1	4396	MSTRG.3808	SEPT2	1.60231	1.11909	1.43181	0.517837	0.332518	0.74555	up	no
74348	u	NC_037348.1	-	2050264	2050903	MSTRG.19680.1	1	640	MSTRG.19680	.	2.41926	4.17713	0.579169	-0.787943	0.33282	0.745758	down	no
74005	i	NC_037347.1	+	57328368	57330155	MSTRG.19569.1	2	1705	MSTRG.19569	FBXL7	3.31595	2.31696	1.43116	0.51719	0.332847	0.745758	up	no
88660	i	NC_037353.1	.	33561866	33562836	MSTRG.23448.1	1	971	MSTRG.23448	TCF7L2	3.03724	2.09974	1.44648	0.53255	0.333009	0.745914	up	no
76987	i	NC_037349.1	.	1849955	1852275	MSTRG.20356.1	1	2321	MSTRG.20356	SLC4A7	1.62887	1.13019	1.44123	0.527298	0.333315	0.746123	up	no
32186	i	NC_037335.1	-	43846679	43883269	MSTRG.8536.1	2	10570	MSTRG.8536	KANK1	2.46962	1.73466	1.4237	0.509643	0.333704	0.746384	up	no
62851	i	NC_037344.1	.	72452801	72453897	MSTRG.16771.1	1	1097	MSTRG.16771	MED15	0.881016	1.54789	0.569171	-0.813066	0.334427	0.747128	down	no
473	i	NC_037328.1	-	24569681	24571955	MSTRG.149.1	1	2275	MSTRG.149	ROBO2	2.46868	4.19576	0.588375	-0.765193	0.335126	0.747544	down	no
77717	u	NC_037349.1	.	17075540	17077014	MSTRG.20518.1	1	1475	MSTRG.20518	.	2.00031	1.39101	1.43803	0.524095	0.335216	0.747544	up	no
96756	j	NC_037357.1	+	77167338	77198299	MSTRG.25626.3	7	17943	MSTRG.25626	XIST	2.5358	1.78455	1.42098	0.506885	0.335253	0.747544	up	no
94767	u	NC_037357.1	.	10431318	10431913	MSTRG.24993.1	1	596	MSTRG.24993	.	3.55483	2.4342	1.46037	0.546332	0.335498	0.747865	up	no
97756	i	NC_037357.1	.	96496377	96497661	MSTRG.25889.1	1	1285	MSTRG.25889	ARHGEF9	3.00398	2.08971	1.43751	0.523573	0.335658	0.74804	up	no
20987	i	NC_037332.1	.	94677777	94680540	MSTRG.5654.1	1	2764	MSTRG.5654	RERG	2.55394	1.78736	1.42889	0.5149	0.337003	0.749161	up	no
88607	j	NC_037353.1	+	32977036	32981360	MSTRG.23429.17	2	3049	MSTRG.23429	VTI1A	4.32051	7.31284	0.590812	-0.759229	0.337031	0.749161	down	no
8184	u	NC_037329.1	+	130763303	130769467	MSTRG.2404.1	2	4288	MSTRG.2404	.	2.50178	1.76083	1.42079	0.506698	0.337232	0.749161	up	no
5315	j	NC_037329.1	-	37227293	37385408	MSTRG.1619.13	4	821	MSTRG.1619	TANC1	1.59447	2.75484	0.578787	-0.788897	0.337497	0.74948	down	no
16944	i	NC_037331.1	+	109517395	109528408	MSTRG.4647.1	2	4339	MSTRG.4647	CNTNAP2	3.61644	2.54648	1.42017	0.506067	0.337568	0.74948	up	no
34601	i	NC_037336.1	.	7385058	7389085	MSTRG.9221.1	1	4028	MSTRG.9221	ADGRB3	1.01334	1.72117	0.588751	-0.76427	0.338063	0.749813	down	no
5579	j	NC_037329.1	-	48006947	48135126	MSTRG.1732.5	2	3431	MSTRG.1732	LOC107132255	1.96124	1.37745	1.42382	0.509768	0.338075	0.749813	up	no
2302	i	NC_037328.1	.	93455463	93460442	MSTRG.750.1	1	4980	MSTRG.750	NLGN1	2.5339	1.78436	1.42006	0.50595	0.338428	0.75023	up	no
84095	u	NC_037351.1	.	50667755	50668100	MSTRG.22231.1	1	346	MSTRG.22231	.	5.07595	3.51355	1.44468	0.530751	0.338536	0.75023	up	no
60498	i	NC_037344.1	.	17671783	17679826	MSTRG.16144.1	1	8044	MSTRG.16144	MAML3	7.5979	5.36936	1.41505	0.500851	0.339397	0.750974	up	no
58254	j	NC_037343.1	+	41223890	41237527	MSTRG.15560.3	4	5723	MSTRG.15560	LOC112441834	2.61248	1.84032	1.41958	0.505459	0.33943	0.750985	up	no
48426	i	NC_037340.1	.	28343458	28344719	MSTRG.13173.1	1	1262	MSTRG.13173	PRPF18	1.58275	1.09139	1.45021	0.536264	0.339607	0.751147	up	no
51000	i	NC_037340.1	.	75795839	75796856	MSTRG.13756.1	1	1018	MSTRG.13756	ZMYND8	4.26095	2.98946	1.42532	0.511288	0.339706	0.75123	up	no
8580	i	NC_037330.1	-	409813	433015	MSTRG.2498.1	2	1494	MSTRG.2498	TIPRL	2.03255	1.41635	1.43506	0.521113	0.340283	0.751726	up	no
31435	i	NC_037335.1	.	15018273	15021441	MSTRG.8334.1	1	3169	MSTRG.8334	LINGO2	5.56068	9.3809	0.592766	-0.754466	0.340652	0.752139	down	no
96314	i	NC_037357.1	.	58643102	58650794	MSTRG.25496.1	1	7693	MSTRG.25496	AMMECR1	1.5292	1.07823	1.41825	0.504107	0.34077	0.752164	up	no
14701	u	NC_037331.1	.	31826207	31828550	MSTRG.3977.1	1	2344	MSTRG.3977	.	2.17646	1.52576	1.42648	0.512461	0.340782	0.752164	up	no
71693	j	NC_037346.1	-	50489496	50496063	MSTRG.18930.2	2	456	MSTRG.18930	LOC104976595	5.02146	3.49073	1.43851	0.524578	0.340881	0.752304	up	no
5900	i	NC_037329.1	.	71936228	71938386	MSTRG.1830.1	1	2159	MSTRG.1830	LOC112442721	1.28286	2.18691	0.586609	-0.76953	0.340972	0.752382	down	no
87537	i	NC_037353.1	.	11413061	11414236	MSTRG.23186.1	1	1176	MSTRG.23186	KIF20B	1.79303	1.23848	1.44776	0.533826	0.341089	0.752473	up	no
50719	i	NC_037340.1	.	72465241	72466209	MSTRG.13700.1	1	969	MSTRG.13700	TOX2	2.17621	1.49586	1.45483	0.540847	0.341089	0.752473	up	no
31764	i	NC_037335.1	.	27116254	27117706	MSTRG.8426.1	1	1453	MSTRG.8426	CNTLN	1.60364	1.10571	1.45033	0.536381	0.341311	0.75281	up	no
63236	i	NC_037345.1	.	5833146	5834395	MSTRG.16910.1	1	1250	MSTRG.16910	WWOX	1.70955	1.17956	1.44931	0.535366	0.341554	0.753072	up	no
31448	i	NC_037335.1	+	15189306	15193203	MSTRG.8344.1	1	3898	MSTRG.8344	LINGO2	4.97844	8.38563	0.593687	-0.752225	0.34156	0.753072	down	no
75573	u	NC_037348.1	.	36749213	36750704	MSTRG.20028.1	1	1492	MSTRG.20028	.	1.00872	1.72654	0.584244	-0.775357	0.34173	0.753258	down	no
74524	i	NC_037348.1	-	7878359	7893158	MSTRG.19758.1	2	14624	MSTRG.19758	IGF1R	7.37382	5.22511	1.41123	0.49695	0.342012	0.753552	up	no
94684	u	NC_037357.1	.	5804968	5806208	MSTRG.24971.1	1	1241	MSTRG.24971	.	1.61827	1.12253	1.44162	0.527695	0.342799	0.754463	up	no
4810	i	NC_037329.1	.	21934947	21935683	MSTRG.1478.1	1	737	MSTRG.1478	CHN1	2.23569	1.55007	1.44232	0.528388	0.343733	0.755422	up	no
21069	u	NC_037332.1	.	97085002	97086147	MSTRG.5684.1	1	1146	MSTRG.5684	.	0.899359	1.56348	0.575228	-0.797795	0.343733	0.755422	down	no
199	i	NC_037328.1	.	3808639	3810455	MSTRG.66.1	1	1817	MSTRG.66	SCAF4	1.44598	2.46236	0.587231	-0.768	0.343783	0.755469	down	no
7524	j	NC_037329.1	+	121807999	121819536	MSTRG.2246.6	2	7658	MSTRG.2246	PTP4A2	1.73955	2.92492	0.594734	-0.749683	0.344247	0.756141	down	no
55858	i	NC_037342.1	-	62267396	62269953	MSTRG.15032.1	2	1602	MSTRG.15032	IMMP1L	2.75279	1.93732	1.42093	0.506832	0.344383	0.756179	up	no
89547	i	NC_037354.1	-	8053394	8056194	MSTRG.23657.1	2	2101	MSTRG.23657	VEGFC	1.30116	2.21494	0.587447	-0.767469	0.344857	0.756732	down	no
18827	i	NC_037332.1	.	38081942	38082645	MSTRG.5065.1	1	704	MSTRG.5065	PRICKLE1	2.12404	1.45898	1.45584	0.541848	0.344957	0.756764	up	no
19093	i	NC_037332.1	.	46773221	46778682	MSTRG.5151.1	1	5462	MSTRG.5151	GRIP1	1.61644	1.14394	1.41304	0.498807	0.345331	0.757102	up	no
18763	i	NC_037332.1	-	34247397	34248600	MSTRG.5042.1	1	1204	MSTRG.5042	SCAF11	0.933124	1.6099	0.579615	-0.786832	0.345785	0.757681	down	no
6094	u	NC_037329.1	+	85427351	85432773	MSTRG.1886.1	1	5423	MSTRG.1886	.	2.20019	3.69723	0.595092	-0.748814	0.345904	0.757736	down	no
96034	i	NC_037357.1	-	53193904	53199109	MSTRG.25371.1	1	5206	MSTRG.25371	IL1RAPL2	1.4399	2.42279	0.594317	-0.750696	0.346149	0.757848	down	no
52961	i	NC_037341.1	+	60501823	60509234	MSTRG.14304.1	1	7412	MSTRG.14304	RIMS2	1.8477	3.10285	0.595485	-0.747863	0.346231	0.757848	down	no
39448	i	NC_037337.1	.	49200071	49203826	MSTRG.10659.1	1	3756	MSTRG.10659	RORA	2.04385	1.44462	1.4148	0.500599	0.346244	0.757848	up	no
53773	i	NC_037342.1	+	8326000	8330661	MSTRG.14530.1	1	4662	MSTRG.14530	ARHGAP42	2.22832	1.57895	1.41126	0.496985	0.346288	0.757848	up	no
60691	u	NC_037344.1	.	30650742	30652212	MSTRG.16208.1	1	1471	MSTRG.16208	.	1.00887	1.71151	0.589462	-0.762529	0.346466	0.758003	down	no
62256	i	NC_037344.1	.	68292648	68294782	MSTRG.16634.1	1	2135	MSTRG.16634	ZNRF3	1.07756	1.83004	0.588821	-0.764098	0.346697	0.758003	down	no
25709	j	NC_037333.1	-	116189719	116206159	MSTRG.6900.1	5	3073	MSTRG.6900	RNF4	1.60827	2.70683	0.594153	-0.751094	0.34688	0.758003	down	no
3947	i	NC_037328.1	-	149611075	149612782	MSTRG.1230.1	1	1708	MSTRG.1230	DYRK1A	4.46223	3.15878	1.41264	0.498396	0.34688	0.758003	up	no
39440	i	NC_037337.1	.	49057268	49062657	MSTRG.10651.1	1	5390	MSTRG.10651	RORA	1.70597	1.20979	1.41014	0.495841	0.347081	0.758137	up	no
7085	i	NC_037329.1	+	114974336	114985211	MSTRG.2146.1	1	10876	MSTRG.2146	IRS1	4.99898	3.55672	1.4055	0.491089	0.347175	0.75823	up	no
61613	i	NC_037344.1	.	55234695	55246426	MSTRG.16478.1	1	11732	MSTRG.16478	ATXN2	4.98629	3.54854	1.40516	0.490738	0.347196	0.75823	up	no
49052	i	NC_037340.1	+	42876626	42878329	MSTRG.13326.1	1	1704	MSTRG.13326	ABHD12	0.908251	1.54675	0.587199	-0.768079	0.347493	0.758489	down	no
2305	i	NC_037328.1	.	93467759	93478014	MSTRG.753.1	1	10256	MSTRG.753	NLGN1	2.51986	1.79172	1.40639	0.491999	0.347686	0.758546	up	no
7744	o	NC_037329.1	-	124915536	124916672	MSTRG.2286.2	2	204	MSTRG.2286	SNHG3	390.12	652.743	0.597663	-0.742596	0.347982	0.758713	down	no
96708	j	NC_037357.1	+	76847440	76930505	MSTRG.25630.2	10	18563	MSTRG.25630	LOC104970537	13.6695	9.74009	1.40343	0.488953	0.34802	0.758713	up	no
85232	i	NC_037352.1	.	6073129	6075475	MSTRG.22527.1	1	2347	MSTRG.22527	RBFOX1	2.17563	1.53603	1.41639	0.502222	0.348078	0.758713	up	no
50111	i	NC_037340.1	.	61629867	61630839	MSTRG.13548.1	1	973	MSTRG.13548	TM9SF4	1.30205	2.21956	0.586626	-0.769488	0.348362	0.758859	down	no
83478	i	NC_037351.1	.	34659845	34661282	MSTRG.22052.1	1	1438	MSTRG.22052	ESCO1	1.74695	1.21815	1.43409	0.52014	0.348441	0.758859	up	no
33652	x	NC_037335.1	+	83925331	83925625	MSTRG.8928.1	2	264	MSTRG.8928	NOL8	6.80164	11.5689	0.587923	-0.7663	0.3486	0.758929	down	no
60396	i	NC_037344.1	+	13109126	13109531	MSTRG.16097.1	1	406	MSTRG.16097	LOC100847839	4.9301	3.41601	1.44323	0.529304	0.348743	0.758929	up	no
60853	i	NC_037344.1	.	39723825	39725388	MSTRG.16287.1	1	1564	MSTRG.16287	RAPGEF2	2.50166	1.76026	1.42119	0.507096	0.348802	0.758929	up	no
11186	i	NC_037330.1	.	43147858	43148930	MSTRG.3101.1	1	1073	MSTRG.3101	SASS6	1.03842	1.78273	0.582492	-0.779691	0.348946	0.758963	down	no
22604	u	NC_037332.1	.	119295627	119296937	MSTRG.6016.1	1	1311	MSTRG.6016	.	1.55656	1.08263	1.43776	0.523824	0.349113	0.758963	up	no
85084	j	NC_037352.1	-	3504878	3510504	MSTRG.22449.2	5	522	MSTRG.22449	PAM16	6.04309	4.25241	1.4211	0.507006	0.349207	0.758963	up	no
88226	u	NC_037353.1	.	23253423	23255910	MSTRG.23340.1	1	2488	MSTRG.23340	.	2.48925	1.76158	1.41307	0.498836	0.349212	0.758963	up	no
58008	i	NC_037343.1	.	33974664	33975453	MSTRG.15479.1	1	790	MSTRG.15479	CEP170	2.25443	1.58276	1.42436	0.510318	0.349364	0.759112	up	no
35908	i	NC_037336.1	-	63923540	63926445	MSTRG.9643.1	1	2906	MSTRG.9643	SNX14	1.96734	1.39165	1.41368	0.499452	0.349533	0.759237	up	no
74340	o	NC_037348.1	+	2016742	2049461	MSTRG.19672.1	5	1094	MSTRG.19672	LOC112443258	2.90061	4.8842	0.593875	-0.751769	0.349616	0.759275	down	no
48297	i	NC_037340.1	+	23747804	23754288	MSTRG.13140.1	1	6485	MSTRG.13140	PIP4K2A	3.03578	2.16288	1.40358	0.489111	0.350448	0.760316	up	no
85236	i	NC_037352.1	.	6107377	6110002	MSTRG.22531.1	1	2626	MSTRG.22531	RBFOX1	1.84477	1.30233	1.41652	0.502352	0.350653	0.76058	up	no
88676	i	NC_037353.1	.	33644414	33645342	MSTRG.23458.1	1	929	MSTRG.23458	TCF7L2	3.01333	2.12364	1.41895	0.50482	0.350893	0.760719	up	no
16418	i	NC_037331.1	.	94826672	94831439	MSTRG.4492.1	1	4768	MSTRG.4492	LOC107131356	1.90954	1.35761	1.40655	0.492156	0.35094	0.760719	up	no
95833	u	NC_037357.1	+	49976570	49983313	MSTRG.25277.1	2	6664	MSTRG.25277	.	2.22473	1.58425	1.40428	0.489833	0.350976	0.760736	up	no
91794	x	NC_037355.1	-	42781265	42801746	MSTRG.24296.1	2	473	MSTRG.24296	MAPK8	2.17812	3.75927	0.5794	-0.787368	0.351013	0.760756	down	no
6662	i	NC_037329.1	.	101117704	101119262	MSTRG.2028.1	1	1559	MSTRG.2028	IKZF2	1.0543	1.79024	0.588915	-0.763868	0.351257	0.76094	down	no
32394	i	NC_037335.1	+	53733776	53736437	MSTRG.8592.1	2	2642	MSTRG.8592	GNAQ	1.66287	1.18106	1.40795	0.493593	0.351379	0.76094	up	no
46407	i	NC_037339.1	.	26225607	26226615	MSTRG.12554.1	1	1009	MSTRG.12554	NBEA	1.68316	1.17206	1.43606	0.52212	0.351816	0.761167	up	no
15092	i	NC_037331.1	.	47360384	47361246	MSTRG.4082.1	1	863	MSTRG.4082	NAMPT	1.50537	2.5532	0.589603	-0.762184	0.351916	0.7612	down	no
60490	i	NC_037344.1	+	17563669	17564767	MSTRG.16136.1	1	1099	MSTRG.16136	MAML3	5.02732	3.56948	1.40842	0.494078	0.352132	0.761426	up	no
45818	i	NC_037339.1	.	2465210	2467546	MSTRG.12389.1	1	2337	MSTRG.12389	DIAPH3	1.64506	2.76233	0.595533	-0.747747	0.352355	0.76147	down	no
51946	x	NC_037341.1	-	13602798	13649061	MSTRG.14020.2	2	2295	MSTRG.14020	LOC112449612	5.11251	3.65046	1.40051	0.485955	0.352436	0.76147	up	no
36611	i	NC_037336.1	+	86013752	86020250	MSTRG.9821.1	2	6425	MSTRG.9821	UST	2.89671	2.06687	1.4015	0.486971	0.352556	0.76147	up	no
47313	i	NC_037339.1	-	74529708	74534307	MSTRG.12832.1	1	4600	MSTRG.12832	MBNL2	2.65079	1.88908	1.40322	0.488741	0.35264	0.76147	up	no
5536	i	NC_037329.1	+	47468864	47470023	MSTRG.1678.1	1	1160	MSTRG.1678	EPC2	2.42946	1.71094	1.41995	0.505845	0.353175	0.761658	up	no
83675	i	NC_037351.1	-	40330727	40335098	MSTRG.22117.1	1	4372	MSTRG.22117	PTPRM	1.95006	1.38977	1.40315	0.488667	0.353218	0.761658	up	no
41676	u	NC_037338.1	-	5448548	5454862	MSTRG.11325.1	2	1274	MSTRG.11325	.	1.78749	3.01924	0.592035	-0.756245	0.353363	0.761673	down	no
76078	i	NC_037348.1	.	56274350	56275715	MSTRG.20174.1	1	1366	MSTRG.20174	LOC101909140	1.85257	1.30017	1.42488	0.510836	0.353523	0.761838	up	no
40727	i	NC_037337.1	.	84132314	84133919	MSTRG.11017.1	1	1606	MSTRG.11017	DPF3	1.01364	1.71998	0.589329	-0.762855	0.353523	0.761838	down	no
21566	j	NC_037332.1	+	103918876	103922384	MSTRG.5767.2	2	2795	MSTRG.5767	VAMP1	2.26776	1.6118	1.40697	0.492595	0.353676	0.761968	up	no
48249	i	NC_037340.1	.	22782853	22784350	MSTRG.13124.1	1	1498	MSTRG.13124	MLLT10	1.12049	1.8987	0.590138	-0.760876	0.353987	0.762182	down	no
23720	o	NC_037333.1	+	45806541	45857888	MSTRG.6360.17	2	12198	MSTRG.6360	RBPJ	3.57517	2.55906	1.39706	0.482399	0.354455	0.762456	up	no
63233	i	NC_037345.1	.	5820095	5821015	MSTRG.16907.1	1	921	MSTRG.16907	WWOX	1.11342	1.90601	0.584164	-0.775556	0.354532	0.762456	down	no
52480	i	NC_037341.1	.	31222619	31223112	MSTRG.14145.1	1	494	MSTRG.14145	CSPP1	2.54885	1.75329	1.45375	0.539783	0.354536	0.762456	up	no
23399	i	NC_037333.1	.	29749411	29766034	MSTRG.6273.1	1	16624	MSTRG.6273	BMPR1B	3.40886	2.44189	1.396	0.481294	0.354749	0.762733	up	no
2278	i	NC_037328.1	.	92654432	92657181	MSTRG.729.1	1	2750	MSTRG.729	NAALADL2	1.92178	1.36954	1.40323	0.488751	0.354823	0.762756	up	no
25017	i	NC_037333.1	.	96558503	96559724	MSTRG.6731.1	1	1222	MSTRG.6731	RASGEF1B	2.22859	1.57239	1.41732	0.50317	0.354849	0.762756	up	no
41251	i	NC_037337.1	.	101732670	101734083	MSTRG.11182.1	1	1414	MSTRG.11182	KCNK13	2.22402	1.58064	1.40703	0.492658	0.355128	0.763007	up	no
89469	o	NC_037354.1	-	6217886	6226184	MSTRG.23642.5	3	5832	MSTRG.23642	LOC112444681	791.167	1314.78	0.601747	-0.73277	0.355287	0.763025	down	no
18523	x	NC_037332.1	-	30659873	30702711	MSTRG.4991.1	2	378	MSTRG.4991	TUBA1A	48.4229	80.5968	0.600805	-0.735031	0.355562	0.763157	down	no
68807	i	NC_037346.1	.	21158539	21158916	MSTRG.18295.1	1	378	MSTRG.18295	EFCAB5	2.27149	3.90325	0.581949	-0.781036	0.355805	0.763259	down	no
15250	u	NC_037331.1	.	53199403	53199666	MSTRG.4125.1	1	264	MSTRG.4125	.	6.12521	10.3981	0.589069	-0.763492	0.355833	0.763259	down	no
46934	u	NC_037339.1	-	48970886	48973334	MSTRG.12710.1	1	2449	MSTRG.12710	.	3.44497	2.46208	1.39921	0.484615	0.356005	0.763267	up	no
3423	x	NC_037328.1	+	135868455	135868723	MSTRG.1111.1	2	233	MSTRG.1111	CDV3	13.9392	23.3599	0.596713	-0.744892	0.356285	0.763548	down	no
58792	i	NC_037343.1	.	50992703	50995785	MSTRG.15704.1	1	3083	MSTRG.15704	CDK11B	9.79839	7.02415	1.39496	0.48022	0.356332	0.763548	up	no
74336	u	NC_037348.1	.	1990238	1990981	MSTRG.19667.1	1	744	MSTRG.19667	.	1.21799	2.07986	0.585614	-0.771979	0.356554	0.763845	down	no
79602	o	NC_037349.1	+	57223422	57276285	MSTRG.21057.1	2	854	MSTRG.21057	MRPS25	1.9962	3.38775	0.589243	-0.763067	0.356634	0.763853	down	no
51753	i	NC_037341.1	.	7191886	7192978	MSTRG.13918.1	1	1093	MSTRG.13918	ZFAT	2.41093	1.71302	1.40741	0.493044	0.356634	0.763853	up	no
13088	j	NC_037330.1	-	103523344	103539604	MSTRG.3639.3	5	5316	MSTRG.3639	YBX1	10.1362	7.27253	1.39376	0.478984	0.356642	0.763853	up	no
56222	i	NC_037342.1	.	75991539	75992928	MSTRG.15117.1	1	1390	MSTRG.15117	PHF21A	2.52453	1.78745	1.41236	0.49811	0.35686	0.764261	up	no
24826	i	NC_037333.1	+	90495955	90497839	MSTRG.6655.1	1	1885	MSTRG.6655	G3BP2	2.82912	4.71516	0.600005	-0.736954	0.35695	0.764393	down	no
24345	i	NC_037333.1	.	70931954	70932674	MSTRG.6535.1	1	721	MSTRG.6535	CLOCK	1.33926	2.30722	0.580466	-0.784717	0.357558	0.764955	down	no
99948	u	NW_020192292.1	.	9288473	9289129	MSTRG.26558.1	1	657	MSTRG.26558	.	5.40798	9.0434	0.598003	-0.741776	0.357614	0.76497	down	no
2309	i	NC_037328.1	.	93524783	93541612	MSTRG.757.1	1	16830	MSTRG.757	NLGN1	2.67455	1.92069	1.3925	0.477676	0.357843	0.765043	up	no
74521	i	NC_037348.1	-	7841031	7857235	MSTRG.19756.2	3	14716	MSTRG.19756	IGF1R	5.66353	4.07416	1.39011	0.4752	0.359233	0.766909	up	no
85138	i	NC_037352.1	.	3816395	3817121	MSTRG.22466.1	1	727	MSTRG.22466	ANKS3	1.75855	1.21278	1.45002	0.536069	0.359489	0.767179	up	no
92035	i	NC_037356.1	.	1126206	1127318	MSTRG.24339.1	1	1113	MSTRG.24339	CEP295	3.46522	2.45897	1.40921	0.494891	0.359824	0.767391	up	no
1258	i	NC_037328.1	.	65894322	65895413	MSTRG.418.1	1	1092	MSTRG.418	POLQ	1.06484	1.81541	0.586557	-0.769656	0.35992	0.767391	down	no
11328	j	NC_037330.1	+	50107136	50111722	MSTRG.3145.2	2	2003	MSTRG.3145	LOC112445988	2.73186	1.95159	1.39981	0.485235	0.359975	0.767391	up	no
18817	i	NC_037332.1	.	37324104	37324430	MSTRG.5056.1	1	327	MSTRG.5056	LOC786089	6.91522	11.5736	0.597502	-0.742986	0.360281	0.767661	down	no
31422	i	NC_037335.1	-	14901141	14902804	MSTRG.8324.1	1	1664	MSTRG.8324	LINGO2	4.79109	7.9527	0.602448	-0.731091	0.36035	0.767661	down	no
24092	i	NC_037333.1	-	62995166	63015754	MSTRG.6451.1	2	4096	MSTRG.6451	KCTD8	5.29555	3.80597	1.39138	0.476516	0.360362	0.767661	up	no
50082	i	NC_037340.1	-	61294890	61297434	MSTRG.13542.1	1	2545	MSTRG.13542	TPX2	1.61616	2.69004	0.600794	-0.735059	0.360533	0.767786	down	no
68467	i	NC_037346.1	-	17622778	17626882	MSTRG.18204.1	1	4105	MSTRG.18204	MYO1D	4.51862	3.24823	1.3911	0.47623	0.360679	0.767873	up	no
82602	i	NC_037350.1	.	48155644	48161822	MSTRG.21846.1	1	6179	MSTRG.21846	RREB1	1.84392	1.32437	1.3923	0.477469	0.360705	0.767873	up	no
72799	i	NC_037346.1	.	63232100	63232876	MSTRG.19174.1	1	777	MSTRG.19174	HELZ	1.85006	1.28602	1.43859	0.524657	0.360949	0.768072	up	no
67349	u	NC_037345.1	.	63067069	63069489	MSTRG.17901.1	1	2421	MSTRG.17901	.	1.53561	1.09161	1.40673	0.492348	0.362742	0.769023	up	no
31245	i	NC_037335.1	.	7709974	7714264	MSTRG.8189.1	1	4291	MSTRG.8189	GATA4	1.44233	2.39035	0.603399	-0.728816	0.363009	0.769336	down	no
48707	u	NC_037340.1	+	36145131	36154275	MSTRG.13245.1	2	999	MSTRG.13245	.	1.17573	1.99957	0.587995	-0.766124	0.363379	0.769411	down	no
86318	o	NC_037352.1	-	30429443	30515786	MSTRG.22851.1	3	6420	MSTRG.22851	AUTS2	2.23814	1.61156	1.3888	0.47384	0.36351	0.769434	up	no
56094	i	NC_037342.1	.	74005951	74009799	MSTRG.15084.1	1	3849	MSTRG.15084	ALKBH3	1.69172	1.21397	1.39355	0.478763	0.363857	0.769677	up	no
5643	i	NC_037329.1	-	52579792	52585281	MSTRG.1706.1	1	5490	MSTRG.1706	GTDC1	3.0623	2.20722	1.3874	0.472386	0.36392	0.769677	up	no
56691	u	NC_037342.1	+	80886394	80888182	MSTRG.15177.1	1	1789	MSTRG.15177	.	6.27566	4.51866	1.38883	0.473872	0.363932	0.769677	up	no
73520	i	NC_037347.1	-	26265718	26265953	MSTRG.19422.1	1	236	MSTRG.19422	ITGA1	5.48216	9.24031	0.593287	-0.753198	0.364107	0.769928	down	no
73521	i	NC_037347.1	+	26265718	26265953	MSTRG.19423.1	1	236	MSTRG.19423	ITGA1	5.48216	9.24031	0.593287	-0.753198	0.364107	0.769928	down	no
25011	i	NC_037333.1	.	96534121	96534935	MSTRG.6725.1	1	815	MSTRG.6725	RASGEF1B	1.53833	1.06392	1.44591	0.531975	0.364169	0.76994	up	no
30184	u	NC_037334.1	+	62064674	62066214	MSTRG.7839.1	1	1541	MSTRG.7839	.	2.59942	4.31725	0.6021	-0.731924	0.364331	0.770098	down	no
490	i	NC_037328.1	.	26354801	26356344	MSTRG.163.1	1	1544	MSTRG.163	ROBO1	0.883266	1.47686	0.598072	-0.741609	0.364489	0.770163	down	no
69782	i	NC_037346.1	.	29678119	29682910	MSTRG.18507.1	1	4792	MSTRG.18507	TMEM220	1.66942	2.75984	0.604894	-0.725245	0.364534	0.770174	down	no
94946	i	NC_037357.1	+	17002107	17004712	MSTRG.25072.1	2	487	MSTRG.25072	LOC783362	25.1562	18.1069	1.38932	0.474376	0.364616	0.770202	up	no
90338	i	NC_037354.1	.	38576669	38579770	MSTRG.23879.1	1	3102	MSTRG.23879	PSD3	2.99349	2.15866	1.38674	0.471693	0.364964	0.770202	up	no
99456	u	NW_020191637.1	-	42260	50430	MSTRG.26373.1	2	543	MSTRG.26373	.	4.29927	7.16768	0.599813	-0.737414	0.365899	0.770729	down	no
97689	u	NC_037357.1	-	95284092	95325540	MSTRG.25903.1	2	3314	MSTRG.25903	.	2.10221	1.50939	1.39275	0.477939	0.366215	0.770971	up	no
45351	i	NC_037338.1	-	103408504	103408909	MSTRG.12276.1	1	406	MSTRG.12276	CAMSAP1	2.64541	4.51502	0.585914	-0.771239	0.366267	0.770971	down	no
97693	u	NC_037357.1	-	95348146	95353247	MSTRG.25906.1	2	3866	MSTRG.25906	.	2.72203	1.96478	1.38541	0.470314	0.366408	0.770971	up	no
22882	i	NC_037333.1	+	6427455	6427658	MSTRG.6116.1	1	204	MSTRG.6116	SYNPO2	8.50717	6.03714	1.40914	0.494813	0.366496	0.770971	up	no
95734	u	NC_037357.1	+	39957994	39960411	MSTRG.25243.1	1	2418	MSTRG.25243	.	1.37955	2.29275	0.601699	-0.732885	0.366508	0.770971	down	no
60849	i	NC_037344.1	.	39708313	39716259	MSTRG.16283.1	1	7947	MSTRG.16283	RAPGEF2	1.87975	1.35831	1.38389	0.468732	0.366826	0.771294	up	no
35907	i	NC_037336.1	+	63908775	63909329	MSTRG.9642.1	1	555	MSTRG.9642	SNX14	3.54297	5.91749	0.598728	-0.740027	0.366845	0.771294	down	no
96587	u	NC_037357.1	.	73867800	73868206	MSTRG.25569.1	1	407	MSTRG.25569	.	3.04066	5.11422	0.594551	-0.750128	0.366998	0.77151	down	no
92301	i	NC_037356.1	-	12665792	12671590	MSTRG.24400.1	4	5519	MSTRG.24400	RAB30	3.83391	2.7726	1.38279	0.467579	0.367211	0.771645	up	no
20043	i	NC_037332.1	.	65082305	65082807	MSTRG.5363.1	1	503	MSTRG.5363	SLC5A8	5.0105	8.31739	0.602412	-0.731177	0.367991	0.772335	down	no
5974	i	NC_037329.1	-	76469758	76472419	MSTRG.1852.3	2	2589	MSTRG.1852	CNTNAP5	1.14444	1.89788	0.60301	-0.729746	0.368606	0.773022	down	no
40664	i	NC_037337.1	+	82909219	82916404	MSTRG.11012.1	2	7114	MSTRG.11012	SIPA1L1	2.1644	1.56661	1.38158	0.466324	0.368675	0.773022	up	no
89470	x	NC_037354.1	+	6218167	6224665	MSTRG.23643.1	5	802	MSTRG.23643	LOC112444681	173.114	125.605	1.37824	0.462823	0.368925	0.773112	up	no
45236	i	NC_037338.1	-	102471114	102471735	MSTRG.12262.5	1	622	MSTRG.12262	TTF1	2.39825	1.68208	1.42576	0.511731	0.36966	0.773695	up	no
32000	i	NC_037335.1	.	38737065	38737955	MSTRG.8490.1	1	891	MSTRG.8490	KIAA2026	1.71395	1.20992	1.41659	0.50242	0.369722	0.773705	up	no
3200	i	NC_037328.1	.	129847088	129849057	MSTRG.1034.1	1	1970	MSTRG.1034	LOC112447798	2.15473	1.55361	1.38692	0.471882	0.369885	0.773753	up	no
73104	u	NC_037347.1	+	10141406	10141665	MSTRG.19282.1	1	260	MSTRG.19282	.	4.08865	6.93813	0.589302	-0.76292	0.369942	0.773753	down	no
12305	i	NC_037330.1	.	91155758	91156991	MSTRG.3448.1	1	1234	MSTRG.3448	USP24	0.94957	1.61491	0.588001	-0.766108	0.370168	0.773865	down	no
51919	o	NC_037341.1	+	13470963	13538554	MSTRG.14003.1	2	601	MSTRG.14003	LOC112449611	2.05014	3.43802	0.596315	-0.745854	0.370247	0.773865	down	no
32699	i	NC_037335.1	-	61373951	61376377	MSTRG.8674.1	1	2427	MSTRG.8674	ZCCHC7	2.10195	1.51653	1.38602	0.47095	0.370275	0.773865	up	no
423	i	NC_037328.1	.	21266681	21268664	MSTRG.133.1	1	1984	MSTRG.133	USP25	2.67767	1.92519	1.39086	0.47598	0.370347	0.773865	up	no
82946	u	NC_037351.1	.	4229388	4231424	MSTRG.21918.1	1	2037	MSTRG.21918	.	2.76394	1.99105	1.38818	0.473196	0.370455	0.773865	up	no
31419	i	NC_037335.1	-	14864591	14873518	MSTRG.8322.1	1	8928	MSTRG.8322	LINGO2	5.67213	9.30585	0.609524	-0.714246	0.370761	0.773979	down	no
21774	i	NC_037332.1	.	107646253	107649398	MSTRG.5816.1	1	3146	MSTRG.5816	WNK1	1.54748	2.54767	0.607409	-0.719259	0.370861	0.774129	down	no
47715	i	NC_037340.1	+	2215321	2218913	MSTRG.12959.1	1	3593	MSTRG.12959	PLCB4	5.39344	8.85451	0.609118	-0.715206	0.371151	0.77426	down	no
94954	x	NC_037357.1	-	17011576	17021391	MSTRG.25075.1	3	380	MSTRG.25075	LOC783362	28.4343	20.5946	1.38067	0.46537	0.371287	0.774403	up	no
96692	i	NC_037357.1	.	76235921	76237995	MSTRG.25599.1	1	2075	MSTRG.25599	NEXMIF	1.94154	1.3985	1.3883	0.473317	0.371333	0.774403	up	no
59969	i	NC_037343.1	+	80161356	80163251	MSTRG.15985.1	1	1896	MSTRG.15985	PPP1R12B	3.09671	2.23218	1.38731	0.472286	0.371612	0.774924	up	no
23615	o	NC_037333.1	-	42046267	42059546	MSTRG.6326.1	2	727	MSTRG.6326	ADGRA3	9.06115	14.9061	0.60788	-0.718141	0.371851	0.775069	down	no
42613	i	NC_037338.1	+	31304359	31308892	MSTRG.11590.1	1	4534	MSTRG.11590	FSHR	6.78763	4.93453	1.37554	0.459995	0.372135	0.775486	up	no
32660	i	NC_037335.1	.	60632930	60635477	MSTRG.8656.1	1	2548	MSTRG.8656	RNF38	2.72715	1.97094	1.38368	0.468509	0.372623	0.775966	up	no
32228	i	NC_037335.1	.	44979177	44980227	MSTRG.8553.1	1	1051	MSTRG.8553	PIP5K1B	3.05962	2.1886	1.39798	0.483344	0.373071	0.776293	up	no
99195	x	NW_020191161.1	+	40766	48505	MSTRG.26295.1	2	791	MSTRG.26295	LOC104976366	2.20028	3.6689	0.599711	-0.73766	0.37323	0.776293	down	no
47843	i	NC_037340.1	.	10796375	10797298	MSTRG.13002.1	1	924	MSTRG.13002	NINL	2.40659	1.71112	1.40644	0.492045	0.373395	0.776293	up	no
96046	i	NC_037357.1	.	53290097	53291075	MSTRG.25383.1	1	979	MSTRG.25383	IL1RAPL2	1.09944	1.85155	0.593794	-0.751966	0.373703	0.776293	down	no
16083	i	NC_037331.1	-	85154073	85161956	MSTRG.4403.1	1	7884	MSTRG.4403	KCND2	2.36148	1.71772	1.37478	0.459199	0.373723	0.776293	up	no
52584	u	NC_037341.1	+	36627424	36628418	MSTRG.14170.1	1	995	MSTRG.14170	.	1.60528	1.1457	1.40113	0.486593	0.373749	0.776293	up	no
84104	u	NC_037351.1	+	50991215	51004791	MSTRG.22238.1	4	4582	MSTRG.22238	.	1.43958	2.36706	0.608174	-0.717443	0.373786	0.776293	down	no
406	u	NC_037328.1	+	20478751	20484950	MSTRG.123.1	1	6200	MSTRG.123	.	2.24653	1.63215	1.37642	0.460924	0.373791	0.776293	up	no
53523	u	NC_037341.1	.	81276808	81277801	MSTRG.14449.1	1	994	MSTRG.14449	.	0.949619	1.60438	0.59189	-0.7566	0.373849	0.776293	down	no
62252	i	NC_037344.1	.	68261187	68262104	MSTRG.16630.1	1	918	MSTRG.16630	ZNRF3	0.991857	1.66268	0.596542	-0.745304	0.373903	0.776293	down	no
2834	i	NC_037328.1	.	116630691	116631114	MSTRG.933.1	1	424	MSTRG.933	IGSF10	11.5799	8.36715	1.38397	0.46881	0.374089	0.776293	up	no
30583	j	NC_037334.1	-	82911370	82958724	MSTRG.7971.1	5	4409	MSTRG.7971	TMEM167A	3.81121	6.2339	0.611369	-0.709884	0.375363	0.777661	down	no
12597	u	NC_037330.1	.	97945361	97946859	MSTRG.3517.1	1	1499	MSTRG.3517	.	1.25168	2.0885	0.599322	-0.738596	0.375375	0.777661	down	no
37281	i	NC_037337.1	-	720750	723305	MSTRG.10041.1	1	2556	MSTRG.10041	MCC	2.63581	1.91682	1.3751	0.459532	0.375481	0.777709	up	no
35543	i	NC_037336.1	.	42535535	42538813	MSTRG.9513.1	1	3279	MSTRG.9513	SOBP	2.48121	1.80128	1.37747	0.462017	0.375709	0.777822	up	no
63253	i	NC_037345.1	.	5975300	5976852	MSTRG.16927.1	1	1553	MSTRG.16927	WWOX	1.62801	1.17357	1.38723	0.472205	0.375765	0.777822	up	no
32395	i	NC_037335.1	+	53765502	53768530	MSTRG.8593.1	2	2964	MSTRG.8593	GNAQ	1.97203	1.42968	1.37936	0.463998	0.375974	0.777822	up	no
20720	i	NC_037332.1	.	82605574	82606222	MSTRG.5551.1	1	649	MSTRG.5551	STK38L	3.60253	2.58441	1.39395	0.479174	0.376048	0.777822	up	no
35883	j	NC_037336.1	+	63786188	63788056	MSTRG.9635.4	2	1651	MSTRG.9635	LOC100174924	0.864502	1.43616	0.601956	-0.73227	0.37632	0.778078	down	no
15633	j	NC_037331.1	-	68367238	68382985	MSTRG.4264.12	2	7030	MSTRG.4264	TAX1BP1	3.64646	2.65955	1.37108	0.455315	0.376424	0.778179	up	no
3128	i	NC_037328.1	.	127383538	127385881	MSTRG.1011.1	1	2344	MSTRG.1011	RASA2	0.903462	1.49311	0.605089	-0.724782	0.377035	0.778733	down	no
47201	u	NC_037339.1	-	68616074	68624229	MSTRG.12795.1	1	8156	MSTRG.12795	.	2.5721	1.8758	1.3712	0.45544	0.377437	0.779036	up	no
52728	i	NC_037341.1	+	43995377	43995926	MSTRG.14218.1	1	550	MSTRG.14218	ZNF704	7.34013	5.32716	1.37787	0.462439	0.377638	0.779069	up	no
96043	i	NC_037357.1	.	53281070	53284184	MSTRG.25380.1	1	3115	MSTRG.25380	IL1RAPL2	1.35955	2.23026	0.609595	-0.714078	0.377683	0.779069	down	no
2306	i	NC_037328.1	+	93494802	93503115	MSTRG.754.1	1	8314	MSTRG.754	NLGN1	2.15352	1.57222	1.36973	0.453887	0.377977	0.779354	up	no
92914	u	NC_037356.1	.	36227869	36228992	MSTRG.24528.1	1	1124	MSTRG.24528	.	2.32	1.67515	1.38495	0.469829	0.378091	0.779354	up	no
8735	i	NC_037330.1	.	4458255	4458770	MSTRG.2557.1	1	516	MSTRG.2557	PBX1	4.79867	3.45542	1.38874	0.473772	0.378392	0.779588	up	no
91425	i	NC_037355.1	+	30358013	30378555	MSTRG.24181.1	2	5189	MSTRG.24181	ADK	1.63829	1.19369	1.37246	0.45676	0.378574	0.77974	up	no
80907	i	NC_037350.1	.	18551602	18555719	MSTRG.21404.1	1	4118	MSTRG.21404	SUPT3H	2.7172	1.97999	1.37233	0.456627	0.378782	0.779809	up	no
35697	i	NC_037336.1	.	52977602	52980528	MSTRG.9568.1	1	2927	MSTRG.9568	GPR63	1.15565	1.89626	0.609436	-0.714455	0.379055	0.779813	down	no
49038	u	NC_037340.1	.	42773618	42774118	MSTRG.13319.1	1	501	MSTRG.13319	.	2.90359	4.8079	0.603921	-0.727568	0.379095	0.779813	down	no
62375	i	NC_037344.1	+	69019056	69022507	MSTRG.16682.1	2	3333	MSTRG.16682	MTMR3	1.95667	1.4239	1.37416	0.458553	0.379523	0.780562	up	no
38552	j	NC_037337.1	+	26779289	26792297	MSTRG.10383.1	4	3655	MSTRG.10383	LOC101906477	2.40964	3.93425	0.612476	-0.707274	0.379746	0.7807	down	no
92831	i	NC_037356.1	.	32481474	32484346	MSTRG.24519.1	1	2873	MSTRG.24519	ARHGAP32	1.52489	1.10819	1.37602	0.460497	0.380122	0.78103	up	no
15266	u	NC_037331.1	.	54655079	54655656	MSTRG.4127.1	1	578	MSTRG.4127	.	1.93248	3.25656	0.593414	-0.75289	0.380957	0.781966	down	no
59100	i	NC_037343.1	.	55318598	55319469	MSTRG.15779.1	1	872	MSTRG.15779	RC3H1	4.42989	3.21815	1.37653	0.461037	0.381187	0.781966	up	no
61534	i	NC_037344.1	.	54148492	54149783	MSTRG.16454.1	1	1292	MSTRG.16454	IFT81	1.82944	1.30925	1.39732	0.482658	0.381382	0.781966	up	no
20935	i	NC_037332.1	.	90848932	90853102	MSTRG.5647.1	1	4171	MSTRG.5647	PLEKHA5	1.57787	1.14886	1.37342	0.457772	0.381416	0.781966	up	no
78243	i	NC_037349.1	.	41061309	41064638	MSTRG.20752.1	1	3330	MSTRG.20752	FHIT	1.97354	1.43886	1.3716	0.455856	0.381416	0.781966	up	no
38349	u	NC_037337.1	.	25557332	25557832	MSTRG.10345.1	1	501	MSTRG.10345	.	3.22593	2.3152	1.39337	0.478579	0.381456	0.781966	up	no
23985	i	NC_037333.1	.	59677975	59679750	MSTRG.6428.1	1	1776	MSTRG.6428	NSUN7	1.70541	1.23518	1.3807	0.465398	0.381509	0.781966	up	no
1500	i	NC_037328.1	.	70267125	70268830	MSTRG.484.1	1	1706	MSTRG.484	LRCH3	1.40294	2.30838	0.60776	-0.718426	0.381835	0.78225	down	no
74018	i	NC_037347.1	+	57535694	57557823	MSTRG.19577.1	2	21828	MSTRG.19577	FBXL7	7.90233	5.79871	1.36277	0.446545	0.382012	0.782556	up	no
37050	i	NC_037336.1	.	98821689	98827962	MSTRG.9988.1	1	6274	MSTRG.9988	QKI	3.07397	2.25082	1.36572	0.449657	0.382224	0.782754	up	no
82416	i	NC_037350.1	.	41672832	41673664	MSTRG.21799.1	1	833	MSTRG.21799	JARID2	1.75016	1.2529	1.39689	0.482217	0.382428	0.782937	up	no
53813	i	NC_037342.1	+	13917822	13919241	MSTRG.14548.1	2	956	MSTRG.14548	MAML2	0.991462	1.66256	0.596346	-0.745778	0.382428	0.782937	down	no
30244	u	NC_037334.1	.	64060176	64060759	MSTRG.7857.1	1	584	MSTRG.7857	.	1.59031	2.66509	0.596719	-0.744877	0.382648	0.782981	down	no
27121	j	NC_037334.1	+	14216120	14216992	MSTRG.7186.5	2	542	MSTRG.7186	ZNF177	4.90512	3.55303	1.38055	0.465238	0.382741	0.782981	up	no
51881	u	NC_037341.1	.	12336565	12337632	MSTRG.13964.1	1	1068	MSTRG.13964	.	1.60872	2.6564	0.605601	-0.72356	0.383001	0.783025	down	no
1582	i	NC_037328.1	.	71260180	71263219	MSTRG.506.1	1	3040	MSTRG.506	PAK2	0.962461	1.57271	0.611977	-0.708451	0.383068	0.783025	down	no
16948	i	NC_037331.1	-	109655393	109856949	MSTRG.4651.1	2	1798	MSTRG.4651	CNTNAP2	3.09233	2.24563	1.37704	0.461574	0.383101	0.783025	up	no
23384	x	NC_037333.1	+	29459257	29553458	MSTRG.6258.1	2	10440	MSTRG.6258	BMPR1B	11.3311	8.32056	1.36182	0.445534	0.383102	0.783025	up	no
5561	u	NC_037329.1	.	47907305	47908347	MSTRG.1719.1	1	1043	MSTRG.1719	.	2.42629	1.74991	1.38652	0.471472	0.383274	0.783121	up	no
396	u	NC_037328.1	.	20402257	20404842	MSTRG.115.1	1	2586	MSTRG.115	.	1.52887	1.11288	1.3738	0.458173	0.384232	0.784123	up	no
68920	u	NC_037346.1	.	22732239	22733452	MSTRG.18323.1	1	1214	MSTRG.18323	.	1.90244	1.36619	1.39251	0.47769	0.384349	0.784222	up	no
3397	i	NC_037328.1	-	135100852	135105748	MSTRG.1107.1	1	4897	MSTRG.1107	RYK	1.97901	3.21807	0.614968	-0.701416	0.384467	0.784347	down	no
14597	o	NC_037331.1	-	26363241	26392632	MSTRG.3949.1	2	1332	MSTRG.3949	SNX13	1.92659	3.15262	0.611108	-0.710501	0.384537	0.784382	down	no
36590	u	NC_037336.1	.	85619347	85626126	MSTRG.9842.1	1	6780	MSTRG.9842	.	1.70138	1.24794	1.36335	0.447156	0.384739	0.784514	up	no
16456	i	NC_037331.1	-	97390478	97396915	MSTRG.4509.1	1	6438	MSTRG.4509	EXOC4	2.40563	1.76548	1.36259	0.446357	0.384885	0.784669	up	no
98739	u	NW_020190357.1	-	6292	12450	MSTRG.26176.1	3	1612	MSTRG.26176	.	2.96383	4.82458	0.61432	-0.702937	0.385231	0.784905	down	no
2295	i	NC_037328.1	.	93389660	93390440	MSTRG.744.1	1	781	MSTRG.744	NLGN1	2.05235	1.47302	1.3933	0.478503	0.385507	0.785174	up	no
31591	x	NC_037335.1	+	22588582	22615229	MSTRG.8309.1	2	1704	MSTRG.8309	IFNT2	1.79214	1.30086	1.37766	0.462219	0.38563	0.785216	up	no
85196	i	NC_037352.1	-	4303693	4310070	MSTRG.22495.2	2	2231	MSTRG.22495	RBFOX1	1.95541	1.42793	1.3694	0.45354	0.386036	0.785317	up	no
49885	i	NC_037340.1	.	58115961	58116774	MSTRG.13509.1	1	814	MSTRG.13509	LOC783163	1.20099	2.00856	0.597936	-0.741936	0.386334	0.785393	down	no
52291	i	NC_037341.1	+	25242343	25258293	MSTRG.14093.1	2	8332	MSTRG.14093	TOX	2.79396	2.05352	1.36057	0.44421	0.386566	0.785709	up	no
52486	i	NC_037341.1	.	31293261	31293776	MSTRG.14150.1	1	516	MSTRG.14150	CSPP1	2.8472	2.02731	1.40442	0.489976	0.386633	0.785709	up	no
77945	i	NC_037349.1	+	30426815	30438897	MSTRG.20627.1	3	10006	MSTRG.20627	FOXP1	2.63018	1.93479	1.35941	0.442984	0.386868	0.786127	up	no
9135	u	NC_037330.1	.	11424945	11425897	MSTRG.2624.1	1	953	MSTRG.2624	.	0.988501	1.64415	0.601225	-0.734024	0.386945	0.786209	down	no
58498	i	NC_037343.1	.	44682407	44687987	MSTRG.15634.1	1	5581	MSTRG.15634	RERE	1.70706	1.2515	1.36401	0.447859	0.38739	0.786263	up	no
11372	i	NC_037330.1	.	50818944	50827130	MSTRG.3167.1	1	8187	MSTRG.3167	EVI5	2.57369	1.89466	1.35839	0.441898	0.38784	0.786754	up	no
92161	i	NC_037356.1	+	8519672	8520233	MSTRG.24365.1	1	562	MSTRG.24365	TMEM135	2.04137	3.38033	0.603896	-0.727629	0.388095	0.786982	down	no
89369	i	NC_037354.1	.	656008	656242	MSTRG.23605.1	1	235	MSTRG.23605	DLGAP2	9.14351	6.58923	1.38764	0.472638	0.388147	0.786982	up	no
49440	o	NC_037340.1	-	52217843	52278970	MSTRG.13413.1	2	4193	MSTRG.13413	PTPRA	1.19131	0.872555	1.36531	0.449231	0.388183	0.786982	up	no
94961	x	NC_037357.1	-	17013818	17021391	MSTRG.25075.4	2	363	MSTRG.25075	LOC112445196	63.0623	46.4518	1.35759	0.441043	0.388287	0.787135	up	no
84106	u	NC_037351.1	.	51008093	51009456	MSTRG.22240.1	1	1364	MSTRG.22240	.	1.00958	1.662	0.607447	-0.719169	0.388637	0.787492	down	no
64677	i	NC_037345.1	.	39796736	39797370	MSTRG.17308.1	1	635	MSTRG.17308	LOC112442305	2.01378	1.42449	1.41369	0.499465	0.388732	0.787588	up	no
99864	i	NW_020192292.1	.	5213878	5229852	MSTRG.26531.1	1	15975	MSTRG.26531	LOC112441535	1.44161	2.33031	0.618637	-0.692835	0.388857	0.787641	down	no
17357	i	NC_037331.1	.	117414888	117425545	MSTRG.4726.1	1	10658	MSTRG.4726	RBM33	2.8027	2.06595	1.35662	0.440015	0.38894	0.787641	up	no
42987	j	NC_037338.1	+	46282973	46290602	MSTRG.11681.3	3	2334	MSTRG.11681	CHCHD5	2.68134	1.96789	1.36254	0.446303	0.389098	0.787641	up	no
77331	i	NC_037349.1	.	11840588	11841708	MSTRG.20436.1	1	1121	MSTRG.20436	ACVR2B	2.48845	1.81169	1.37355	0.457911	0.389106	0.787641	up	no
14927	i	NC_037331.1	-	43482298	43490086	MSTRG.4028.2	2	2276	MSTRG.4028	RSBN1L	3.05346	2.23826	1.36421	0.448067	0.389308	0.787799	up	no
88436	i	NC_037353.1	.	26162402	26162979	MSTRG.23426.1	1	578	MSTRG.23426	SORCS3	6.60907	4.83125	1.36798	0.45205	0.389689	0.788205	up	no
97628	i	NC_037357.1	.	93159480	93160831	MSTRG.25856.1	1	1352	MSTRG.25856	KLF8	0.960901	1.58093	0.607806	-0.718318	0.389711	0.788205	down	no
88674	i	NC_037353.1	.	33630964	33633170	MSTRG.23456.1	1	2207	MSTRG.23456	TCF7L2	2.53033	1.85151	1.36663	0.450624	0.389962	0.788449	up	no
3215	i	NC_037328.1	.	129941434	129943180	MSTRG.1048.1	1	1747	MSTRG.1048	LOC112447798	1.72446	1.25708	1.3718	0.456066	0.390084	0.788449	up	no
90337	i	NC_037354.1	.	38573044	38574733	MSTRG.23878.1	1	1690	MSTRG.23878	PSD3	3.06094	2.25003	1.3604	0.444031	0.390102	0.788449	up	no
18768	o	NC_037332.1	+	34287430	34353056	MSTRG.5044.1	2	1648	MSTRG.5044	SCAF11	1.5929	1.15993	1.37327	0.457612	0.390143	0.788449	up	no
5972	i	NC_037329.1	-	76453602	76472108	MSTRG.1852.2	2	8356	MSTRG.1852	CNTNAP5	5.6168	9.06219	0.619806	-0.690111	0.390606	0.788905	down	no
99025	u	NW_020190753.1	.	11202	11774	MSTRG.26243.1	1	573	MSTRG.26243	.	2.58508	1.86271	1.38781	0.472807	0.390791	0.789104	up	no
57466	u	NC_037343.1	.	11572382	11573061	MSTRG.15321.1	1	680	MSTRG.15321	.	3.58447	2.60155	1.37782	0.462389	0.39157	0.789682	up	no
67351	u	NC_037345.1	.	63072133	63072745	MSTRG.17903.1	1	613	MSTRG.17903	.	2.25492	1.62188	1.39032	0.475414	0.392054	0.790133	up	no
34539	u	NC_037335.1	.	113162693	113164047	MSTRG.9185.1	1	1355	MSTRG.9185	.	1.75025	1.26812	1.38019	0.464866	0.392097	0.790161	up	no
86315	i	NC_037352.1	.	30391309	30403698	MSTRG.22848.1	1	12390	MSTRG.22848	AUTS2	3.80021	2.81017	1.35231	0.435422	0.392195	0.790209	up	no
20934	i	NC_037332.1	.	90843430	90848596	MSTRG.5646.1	1	5167	MSTRG.5646	PLEKHA5	1.7144	1.26194	1.35855	0.442068	0.392208	0.790209	up	no
88846	u	NC_037353.1	.	38653164	38653910	MSTRG.23492.1	1	747	MSTRG.23492	.	4.10612	6.65122	0.617349	-0.695842	0.392551	0.790566	down	no
59263	x	NC_037343.1	-	60640900	60658652	MSTRG.15832.1	2	15346	MSTRG.15832	SOAT1	6.53211	4.83475	1.35108	0.434109	0.392715	0.790676	up	no
41216	i	NC_037337.1	+	101056308	101060727	MSTRG.11179.1	2	4360	MSTRG.11179	FOXN3	1.38151	2.23661	0.617681	-0.695066	0.392764	0.790686	down	no
83509	i	NC_037351.1	+	35019620	35020278	MSTRG.22054.1	1	659	MSTRG.22054	ROCK1	2.45797	1.78742	1.37515	0.459589	0.39313	0.790885	up	no
52708	u	NC_037341.1	.	43706361	43708238	MSTRG.14202.1	1	1878	MSTRG.14202	.	1.01209	1.66365	0.608356	-0.717013	0.393284	0.790885	down	no
76731	i	NC_037348.1	-	68056855	68060403	MSTRG.20288.1	2	1872	MSTRG.20288	MARK3	2.34391	1.71515	1.3666	0.450587	0.393311	0.790885	up	no
43531	j	NC_037338.1	-	68352649	68395960	MSTRG.11836.1	6	1803	MSTRG.11836	LOC101905499	1.7144	1.25181	1.36954	0.453687	0.393738	0.791111	up	no
97736	i	NC_037357.1	.	96154911	96157964	MSTRG.25882.1	1	3054	MSTRG.25882	AMER1	1.58425	1.16314	1.36205	0.445781	0.394029	0.791305	up	no
92796	i	NC_037356.1	-	29751068	29754440	MSTRG.24511.1	1	3373	MSTRG.24511	KIRREL3	1.62229	2.62048	0.619083	-0.691795	0.394086	0.791305	down	no
88354	j	NC_037353.1	-	25529806	25549993	MSTRG.23401.1	3	6473	MSTRG.23401	LOC112444469	5.23196	3.87546	1.35002	0.432985	0.39428	0.791462	up	no
48182	i	NC_037340.1	-	19984715	19985534	MSTRG.13099.1	2	799	MSTRG.13099	ITGB1	2.6358	1.90361	1.38463	0.469499	0.394528	0.791589	up	no
409	u	NC_037328.1	.	20731725	20735313	MSTRG.125.1	1	3589	MSTRG.125	.	1.47313	1.08462	1.3582	0.441694	0.394626	0.791589	up	no
57691	i	NC_037343.1	+	26341631	26351308	MSTRG.15376.1	2	5270	MSTRG.15376	DISP1	1.49874	1.10645	1.35455	0.437812	0.394636	0.791589	up	no
94797	i	NC_037357.1	+	13563382	13564116	MSTRG.25008.1	1	735	MSTRG.25008	SMARCA1	11.9144	8.78815	1.35574	0.439079	0.394665	0.791589	up	no
47482	u	NC_037339.1	.	85156798	85157117	MSTRG.12881.1	1	320	MSTRG.12881	.	5.49086	4.01588	1.36729	0.451317	0.395099	0.792024	up	no
5970	i	NC_037329.1	+	76440428	76443490	MSTRG.1857.1	1	3063	MSTRG.1857	CNTNAP5	4.18768	6.73895	0.621415	-0.686372	0.395257	0.792024	down	no
95097	u	NC_037357.1	-	19290478	19309390	MSTRG.25091.1	2	234	MSTRG.25091	.	6.24521	4.48019	1.39396	0.47919	0.395394	0.792024	up	no
69990	x	NC_037346.1	-	33969029	33979680	MSTRG.18545.1	2	5725	MSTRG.18545	LOC101902768	2.26292	1.67321	1.35245	0.435571	0.39541	0.792024	up	no
4093	i	NC_037328.1	.	154612886	154616436	MSTRG.1273.1	1	3551	MSTRG.1273	TBC1D5	1.12032	1.80878	0.619378	-0.691108	0.395678	0.792024	down	no
2376	o	NC_037328.1	+	95205910	95214121	MSTRG.781.1	2	8125	MSTRG.781	LOC112447727	27.9517	20.7462	1.34731	0.430085	0.395687	0.792024	up	no
41293	o	NC_037337.1	-	102528450	102574782	MSTRG.11207.1	2	2554	MSTRG.11207	RPS6KA5	2.62633	1.93586	1.35667	0.44007	0.395701	0.792024	up	no
30276	i	NC_037334.1	-	65955831	65956685	MSTRG.7871.1	1	855	MSTRG.7871	LARP1	2.21629	3.61362	0.613316	-0.705298	0.395717	0.792024	down	no
16078	i	NC_037331.1	-	85006816	85070164	MSTRG.4399.1	2	15482	MSTRG.4399	KCND2	8.5258	6.32729	1.34747	0.430248	0.395732	0.792024	up	no
60499	i	NC_037344.1	.	17682317	17684185	MSTRG.16145.1	1	1869	MSTRG.16145	MAML3	4.76869	3.52108	1.35433	0.437575	0.395739	0.792024	up	no
15409	o	NC_037331.1	+	60868276	60932431	MSTRG.4199.1	2	12115	MSTRG.4199	KIAA0895	8.77015	6.50734	1.34773	0.430534	0.395751	0.792024	up	no
60502	i	NC_037344.1	.	17753094	17756096	MSTRG.16148.1	1	3003	MSTRG.16148	MAML3	4.79707	3.55104	1.35089	0.433912	0.39578	0.792024	up	no
83514	i	NC_037351.1	.	35042146	35046983	MSTRG.22059.1	1	4838	MSTRG.22059	ROCK1	1.86921	1.38391	1.35067	0.433675	0.396086	0.792289	up	no
23381	i	NC_037333.1	+	29411684	29415263	MSTRG.6256.1	1	3580	MSTRG.6256	BMPR1B	5.7386	4.25396	1.349	0.431894	0.396748	0.793089	up	no
9984	i	NC_037330.1	.	19361466	19361679	MSTRG.2790.1	1	214	MSTRG.2790	POGZ	6.36259	4.56326	1.39431	0.479548	0.397004	0.793268	up	no
66790	o	NC_037345.1	+	58422996	58529956	MSTRG.17836.1	2	1360	MSTRG.17836	LOC100848895	0.902453	1.47683	0.611076	-0.710576	0.397635	0.793788	down	no
63762	i	NC_037345.1	.	18606006	18607217	MSTRG.17074.1	1	1212	MSTRG.17074	PAPD5	1.0008	1.63433	0.612364	-0.707538	0.398085	0.794075	down	no
33896	u	NC_037335.1	.	91109036	91110444	MSTRG.8998.1	1	1409	MSTRG.8998	.	1.46082	2.36206	0.618451	-0.693268	0.398272	0.794389	down	no
28382	i	NC_037334.1	+	26418694	26420697	MSTRG.7454.2	2	1977	MSTRG.7454	LOC107132618	1.11167	1.79816	0.618223	-0.6938	0.398601	0.794754	down	no
82379	i	NC_037350.1	.	40430249	40432273	MSTRG.21781.1	1	2025	MSTRG.21781	ATXN1	4.03514	6.48315	0.622404	-0.684077	0.398832	0.795099	down	no
82383	i	NC_037350.1	-	40607504	40610156	MSTRG.21784.1	1	2653	MSTRG.21784	ATXN1	2.20381	1.63045	1.35165	0.434723	0.399146	0.795608	up	no
31158	i	NC_037335.1	.	4245048	4245578	MSTRG.8162.1	1	531	MSTRG.8162	GALNTL6	2.29276	1.65555	1.38489	0.469776	0.399534	0.795867	up	no
8380	u	NC_037329.1	-	133370144	133370484	MSTRG.2438.1	1	341	MSTRG.2438	.	2.84187	4.6886	0.606123	-0.722317	0.399547	0.795867	down	no
37412	u	NC_037337.1	-	4455475	4457405	MSTRG.10072.1	1	1931	MSTRG.10072	.	1.83416	2.96251	0.619124	-0.691699	0.399825	0.796024	down	no
85200	i	NC_037352.1	-	4485182	4491581	MSTRG.22499.1	2	2803	MSTRG.22499	RBFOX1	0.916822	1.48599	0.616975	-0.696716	0.399842	0.796024	down	no
88452	u	NC_037353.1	.	29683479	29684099	MSTRG.23379.1	1	621	MSTRG.23379	.	2.21544	1.60394	1.38124	0.465968	0.40144	0.797036	up	no
31247	i	NC_037335.1	.	7719262	7721086	MSTRG.8191.1	1	1825	MSTRG.8191	GATA4	1.74162	2.80764	0.620313	-0.688932	0.401603	0.797083	down	no
80231	u	NC_037350.1	.	9069009	9071154	MSTRG.21228.1	1	2146	MSTRG.21228	.	1.12877	1.82473	0.618592	-0.692941	0.401609	0.797083	down	no
96758	j	NC_037357.1	+	77167338	77198299	MSTRG.25626.8	8	18014	MSTRG.25626	XIST	1.8355	2.93533	0.625311	-0.677354	0.401748	0.797185	down	no
96109	i	NC_037357.1	.	53737963	53740631	MSTRG.25444.1	1	2669	MSTRG.25444	IL1RAPL2	1.11499	1.79636	0.620692	-0.68805	0.402178	0.797688	down	no
94937	u	NC_037357.1	-	16999264	16999778	MSTRG.25069.1	1	515	MSTRG.25069	.	55.4901	88.7011	0.625585	-0.676722	0.402452	0.798126	down	no
60619	i	NC_037344.1	-	28996550	28997340	MSTRG.16184.1	1	791	MSTRG.16184	JADE1	2.74726	2.01341	1.36448	0.448352	0.402729	0.798317	up	no
43656	i	NC_037338.1	-	71599065	71603043	MSTRG.11865.1	2	3232	MSTRG.11865	BABAM2	1.56492	1.16048	1.34851	0.431367	0.403361	0.798755	up	no
36602	i	NC_037336.1	-	85673919	85686991	MSTRG.9853.1	1	13073	MSTRG.9853	SASH1	2.25855	1.68503	1.34036	0.42262	0.403373	0.798755	up	no
91301	i	NC_037355.1	.	29274088	29276012	MSTRG.24157.1	1	1925	MSTRG.24157	FAM149B1	1.47938	2.37913	0.621817	-0.685439	0.403589	0.798768	down	no
1243	u	NC_037328.1	.	65472853	65474405	MSTRG.396.1	1	1553	MSTRG.396	.	1.18573	1.92129	0.617151	-0.696306	0.403644	0.798768	down	no
24178	i	NC_037333.1	-	66866128	66866594	MSTRG.6481.1	1	467	MSTRG.6481	TEC	2.73575	4.44013	0.616142	-0.698665	0.40367	0.798768	down	no
79974	o	NC_037350.1	-	6537231	6615194	MSTRG.21152.1	2	3461	MSTRG.21152	LRRC1	1.56575	1.16286	1.34646	0.42917	0.403747	0.798768	up	no
46443	i	NC_037339.1	.	28483489	28488619	MSTRG.12565.1	1	5131	MSTRG.12565	PDS5B	3.09487	2.3061	1.34204	0.424424	0.40412	0.798909	up	no
78222	i	NC_037349.1	.	40916263	40918842	MSTRG.20731.1	1	2580	MSTRG.20731	FHIT	1.58745	1.17592	1.34997	0.432926	0.404346	0.798923	up	no
59099	i	NC_037343.1	+	55300680	55301848	MSTRG.15778.1	1	1169	MSTRG.15778	RC3H1	2.12544	3.43881	0.618074	-0.694148	0.404444	0.799047	down	no
22484	j	NC_037332.1	+	116371761	116404337	MSTRG.5992.6	5	3101	MSTRG.5992	LOC101903200	6.76524	10.7976	0.626549	-0.6745	0.404603	0.799245	down	no
618	u	NC_037328.1	.	42000152	42002634	MSTRG.247.1	1	2483	MSTRG.247	.	1.05021	1.69057	0.621219	-0.686826	0.404667	0.799256	down	no
97564	u	NC_037357.1	.	91668360	91672608	MSTRG.25823.1	1	4249	MSTRG.25823	.	2.0405	3.25983	0.625952	-0.675875	0.405192	0.799598	down	no
23396	i	NC_037333.1	.	29720220	29732162	MSTRG.6270.1	1	11943	MSTRG.6270	BMPR1B	3.18028	2.37652	1.33821	0.4203	0.405549	0.799874	up	no
87480	i	NC_037353.1	.	10572251	10574158	MSTRG.23164.1	1	1908	MSTRG.23164	STAMBPL1	2.14996	1.59807	1.34535	0.427986	0.405847	0.800138	up	no
24157	i	NC_037333.1	.	66622356	66622920	MSTRG.6476.1	1	565	MSTRG.6476	NFXL1	1.58059	2.59674	0.608681	-0.716242	0.406612	0.800835	down	no
99953	u	NW_020192294.1	.	1278	3507	MSTRG.26559.1	1	2230	MSTRG.26559	.	4.08728	3.04763	1.34114	0.423456	0.406684	0.80092	up	no
5340	i	NC_037329.1	.	37871399	37875283	MSTRG.1635.1	1	3885	MSTRG.1635	PKP4	1.66209	1.23857	1.34195	0.424328	0.406738	0.800969	up	no
83551	u	NC_037351.1	.	36801401	36802074	MSTRG.22079.1	1	674	MSTRG.22079	.	2.8239	2.05892	1.37155	0.455803	0.406861	0.801062	up	no
73561	i	NC_037347.1	+	31206371	31207968	MSTRG.19436.1	1	1598	MSTRG.19436	NNT	1.64939	1.21845	1.35368	0.436887	0.407127	0.801099	up	no
76624	i	NC_037348.1	.	66985814	66987829	MSTRG.20257.1	1	2016	MSTRG.20257	WDR20	2.70272	2.00843	1.34569	0.428346	0.407158	0.8011	up	no
16018	i	NC_037331.1	.	81081565	81082138	MSTRG.4354.1	1	574	MSTRG.4354	LOC101907101	1.97	3.23578	0.608819	-0.715914	0.407239	0.8011	down	no
51942	j	NC_037341.1	+	13582048	13679528	MSTRG.14013.7	7	1981	MSTRG.14013	LOC112449612	1.66609	2.67625	0.622547	-0.683745	0.407396	0.801104	down	no
58040	i	NC_037343.1	.	35427101	35429206	MSTRG.15491.1	1	2106	MSTRG.15491	RGS7	1.58914	1.17613	1.35116	0.434199	0.407606	0.801174	up	no
48944	u	NC_037340.1	-	39900537	39902560	MSTRG.13303.1	1	2024	MSTRG.13303	.	6.26467	4.67508	1.34001	0.422248	0.407817	0.8013	up	no
88658	i	NC_037353.1	+	33553445	33557073	MSTRG.23446.1	1	3629	MSTRG.23446	TCF7L2	5.33313	3.98796	1.33731	0.41933	0.407978	0.801306	up	no
73889	i	NC_037347.1	-	41880331	41907029	MSTRG.19530.1	3	10517	MSTRG.19530	PDZD2	4.19873	3.14563	1.33478	0.416602	0.408124	0.801306	up	no
94955	x	NC_037357.1	-	17011577	17021361	MSTRG.25075.2	3	349	MSTRG.25075	LOC783362	6.28282	4.60056	1.36567	0.449605	0.408308	0.801306	up	no
74322	u	NC_037348.1	.	1656039	1659317	MSTRG.19659.1	1	3279	MSTRG.19659	.	1.82311	1.358	1.3425	0.424921	0.408382	0.801306	up	no
3213	i	NC_037328.1	.	129928169	129936881	MSTRG.1046.1	1	8713	MSTRG.1046	LOC112447798	1.89237	1.41613	1.33629	0.418232	0.408588	0.801306	up	no
16077	i	NC_037331.1	-	84990760	84997402	MSTRG.4398.1	2	6589	MSTRG.4398	KCND2	5.74428	4.30478	1.3344	0.416187	0.408736	0.801306	up	no
86306	i	NC_037352.1	+	30018325	30054289	MSTRG.22839.1	2	2282	MSTRG.22839	AUTS2	1.57409	1.1721	1.34296	0.42542	0.40875	0.801306	up	no
95828	u	NC_037357.1	.	49944885	49945601	MSTRG.25273.1	1	717	MSTRG.25273	.	1.86514	3.02448	0.616681	-0.697403	0.40879	0.801306	down	no
5433	j	NC_037329.1	-	43534102	43540525	MSTRG.1660.5	2	4515	MSTRG.1660	FMNL2	3.97361	6.32209	0.628528	-0.669952	0.408803	0.801306	down	no
33557	i	NC_037335.1	.	81883074	81888183	MSTRG.8901.1	1	5110	MSTRG.8901	FANCC	1.71531	1.28153	1.33848	0.420596	0.408829	0.801306	up	no
28756	i	NC_037334.1	.	39299005	39302855	MSTRG.7549.1	1	3851	MSTRG.7549	PHYKPL	2.2774	1.70105	1.33882	0.420964	0.408829	0.801306	up	no
6660	i	NC_037329.1	.	101068145	101071791	MSTRG.2026.1	1	3647	MSTRG.2026	IKZF2	3.12583	2.33866	1.33659	0.418557	0.408947	0.801306	up	no
91695	i	NC_037355.1	-	41173321	41173762	MSTRG.24268.1	1	442	MSTRG.24268	WAPL	4.37515	7.07414	0.618471	-0.693223	0.409005	0.801306	down	no
14201	i	NC_037331.1	.	8492099	8493279	MSTRG.3848.1	1	1181	MSTRG.3848	CDK14	3.32127	2.46676	1.34641	0.429122	0.409115	0.801306	up	no
61371	x	NC_037344.1	-	52637368	52640724	MSTRG.16410.1	2	2652	MSTRG.16410	VPS37B	1.67339	1.24707	1.34186	0.424233	0.409147	0.801306	up	no
86312	i	NC_037352.1	.	30355747	30356120	MSTRG.22845.1	1	374	MSTRG.22845	AUTS2	3.35303	2.43723	1.37576	0.460224	0.409224	0.801313	up	no
69951	i	NC_037346.1	.	33744099	33744960	MSTRG.18529.1	1	862	MSTRG.18529	AKAP10	1.38301	2.2445	0.616178	-0.698581	0.409377	0.801313	down	no
34019	i	NC_037335.1	+	96614163	96641392	MSTRG.9050.1	1	27230	MSTRG.9050	ZNF462	3.16618	2.37782	1.33155	0.413108	0.410534	0.802404	up	no
96047	i	NC_037357.1	.	53292892	53299402	MSTRG.25384.1	1	6511	MSTRG.25384	IL1RAPL2	1.5334	2.43905	0.628689	-0.669582	0.410875	0.802741	down	no
47758	i	NC_037340.1	.	3742009	3742567	MSTRG.12941.1	1	559	MSTRG.12941	SLX4IP	1.62186	2.63941	0.61448	-0.702562	0.411037	0.802837	down	no
11371	i	NC_037330.1	.	50809777	50812528	MSTRG.3166.1	1	2752	MSTRG.3166	EVI5	2.32857	1.73824	1.33962	0.421819	0.411139	0.802837	up	no
10801	i	NC_037330.1	.	31629586	31630468	MSTRG.2997.1	1	883	MSTRG.2997	RAP1A	3.04669	2.26511	1.34505	0.427658	0.411235	0.802837	up	no
95762	u	NC_037357.1	.	43584231	43584879	MSTRG.25258.1	1	649	MSTRG.25258	.	4.5572	7.28736	0.625357	-0.677248	0.411695	0.803015	down	no
97468	i	NC_037357.1	.	90595872	90596755	MSTRG.25806.1	1	884	MSTRG.25806	KANTR	1.13794	1.85318	0.61405	-0.703571	0.411722	0.803015	down	no
23394	i	NC_037333.1	-	29690722	29708057	MSTRG.6268.1	1	17336	MSTRG.6268	BMPR1B	2.65461	1.99515	1.33053	0.412006	0.412057	0.803119	up	no
96088	i	NC_037357.1	.	53592538	53595140	MSTRG.25424.1	1	2603	MSTRG.25424	IL1RAPL2	1.37542	2.20399	0.62406	-0.680243	0.412229	0.803119	down	no
12437	i	NC_037330.1	+	93221103	93223674	MSTRG.3476.1	1	2572	MSTRG.3476	SCP2	1.9636	3.1291	0.62753	-0.672245	0.412246	0.803119	down	no
50715	i	NC_037340.1	.	72453741	72455130	MSTRG.13696.1	1	1390	MSTRG.13696	TOX2	4.5991	7.31823	0.628445	-0.670142	0.412308	0.803182	down	no
99372	u	NW_020191471.1	.	111891	117076	MSTRG.26356.1	1	5186	MSTRG.26356	.	2.08736	3.31382	0.629893	-0.666821	0.412909	0.803895	down	no
78255	i	NC_037349.1	.	41193887	41195317	MSTRG.20764.1	1	1431	MSTRG.20764	FHIT	1.57334	1.16202	1.35396	0.437189	0.413198	0.804099	up	no
58553	u	NC_037343.1	.	46620782	46621103	MSTRG.15645.1	1	322	MSTRG.15645	.	13.8928	10.3608	1.3409	0.423202	0.413263	0.804099	up	no
42316	i	NC_037338.1	.	21601149	21604062	MSTRG.11497.1	1	2914	MSTRG.11497	MAP4K3	2.96257	2.22187	1.33337	0.415073	0.413974	0.804818	up	no
71763	u	NC_037346.1	-	50862968	50863400	MSTRG.18944.1	1	433	MSTRG.18944	.	5.43848	4.02363	1.35164	0.434706	0.414063	0.804909	up	no
80704	i	NC_037350.1	.	16429862	16433961	MSTRG.21340.1	1	4100	MSTRG.21340	BICRAL	2.6427	1.98473	1.33152	0.413071	0.41452	0.805353	up	no
30982	i	NC_037334.1	-	106689736	106691833	MSTRG.8094.1	1	2098	MSTRG.8094	EFNA5	3.67918	2.76263	1.33177	0.413344	0.414678	0.805498	up	no
32101	i	NC_037335.1	.	40995098	40997909	MSTRG.8520.1	1	2812	MSTRG.8520	RFX3	1.58373	1.18188	1.34001	0.422244	0.414939	0.805776	up	no
31068	u	NC_037335.1	+	29979	34372	MSTRG.8127.1	2	248	MSTRG.8127	.	9.23522	6.85314	1.34759	0.430381	0.415254	0.805986	up	no
52314	i	NC_037341.1	.	26403162	26406882	MSTRG.14102.1	1	3721	MSTRG.14102	CHD7	1.96365	1.47372	1.33244	0.414073	0.41532	0.806056	up	no
398	u	NC_037328.1	.	20408098	20409496	MSTRG.117.1	1	1399	MSTRG.117	.	1.17819	1.901	0.619773	-0.690189	0.415424	0.806087	down	no
70869	i	NC_037346.1	-	42020786	42022379	MSTRG.18726.1	2	1572	MSTRG.18726	NT5C3B	1.11392	1.78854	0.622808	-0.68314	0.415575	0.806113	down	no
60862	i	NC_037344.1	.	39808341	39809974	MSTRG.16296.1	1	1634	MSTRG.16296	RAPGEF2	1.57766	1.17473	1.34299	0.425449	0.415575	0.806113	up	no
31513	i	NC_037335.1	.	17246703	17247547	MSTRG.8249.1	1	845	MSTRG.8249	IFT74	1.78775	1.31646	1.358	0.441484	0.415688	0.806197	up	no
84117	u	NC_037351.1	.	51131711	51132642	MSTRG.22249.1	1	932	MSTRG.22249	.	1.58286	1.16417	1.35965	0.443236	0.416631	0.806673	up	no
95138	u	NC_037357.1	.	20460583	20461110	MSTRG.25104.1	1	528	MSTRG.25104	.	4.75245	3.53135	1.34579	0.428452	0.416705	0.806673	up	no
90738	u	NC_037355.1	-	12198528	12199172	MSTRG.24003.1	2	615	MSTRG.24003	.	2.86044	2.13043	1.34266	0.425096	0.416909	0.806835	up	no
86316	i	NC_037352.1	.	30405745	30413845	MSTRG.22849.1	1	8101	MSTRG.22849	AUTS2	4.34808	3.28072	1.32534	0.406363	0.417257	0.807004	up	no
10306	o	NC_037330.1	+	21305832	21332343	MSTRG.2864.4	3	388	MSTRG.2864	LOC107132278	555.889	419.839	1.32405	0.404961	0.417358	0.807084	up	no
3620	u	NC_037328.1	.	143158687	143159894	MSTRG.1159.1	1	1208	MSTRG.1159	.	1.5495	1.14729	1.35057	0.433569	0.417788	0.807161	up	no
584	i	NC_037328.1	.	38348150	38351685	MSTRG.208.1	1	3536	MSTRG.208	ARL13B	1.96462	3.10674	0.632374	-0.661151	0.418498	0.807452	down	no
43096	o	NC_037338.1	-	48389473	48430748	MSTRG.11706.1	2	1256	MSTRG.11706	KDM3A	1.35192	1.00624	1.34354	0.426035	0.41861	0.807452	up	no
38554	j	NC_037337.1	+	26779289	26792297	MSTRG.10383.3	4	3670	MSTRG.10383	LOC101906477	0.520065	0.836214	0.621928	-0.68518	0.419006	0.807829	down	no
37598	j	NC_037337.1	+	10615865	10627448	MSTRG.10168.11	3	6808	MSTRG.10168	PAPD4	1.85159	1.39658	1.32581	0.406871	0.419017	0.807829	up	no
92887	i	NC_037356.1	-	35196676	35206893	MSTRG.24540.1	1	10218	MSTRG.24540	NTM	1.98697	3.13515	0.633774	-0.657959	0.41911	0.807846	down	no
72904	i	NC_037347.1	-	3707822	3709093	MSTRG.19196.1	1	1272	MSTRG.19196	FBXW11	3.18846	2.3957	1.33091	0.412416	0.419115	0.807846	up	no
26622	i	NC_037334.1	-	7819886	7822811	MSTRG.7110.1	1	2926	MSTRG.7110	BRD4	2.39154	1.79684	1.33097	0.412481	0.419123	0.807846	up	no
6632	i	NC_037329.1	+	100324247	100334059	MSTRG.2016.1	2	1564	MSTRG.2016	ERBB4	3.1017	2.33033	1.33101	0.412526	0.419578	0.807917	up	no
75581	u	NC_037348.1	.	36825404	36829051	MSTRG.20036.1	1	3648	MSTRG.20036	.	3.18482	2.40158	1.32614	0.407229	0.419625	0.807917	up	no
6760	i	NC_037329.1	.	105927793	105928559	MSTRG.2071.1	1	767	MSTRG.2071	TNS1	1.62047	1.18737	1.36476	0.448642	0.419847	0.808201	up	no
37026	u	NC_037336.1	.	98319172	98319543	MSTRG.9975.1	1	372	MSTRG.9975	.	36.316	57.2938	0.633855	-0.657774	0.419865	0.808201	down	no
28644	i	NC_037334.1	-	38699909	38702205	MSTRG.7529.1	1	2297	MSTRG.7529	NSD1	2.28863	1.72186	1.32916	0.410515	0.420913	0.809302	up	no
2048	i	NC_037328.1	.	83366134	83366724	MSTRG.646.1	1	591	MSTRG.646	YEATS2	4.09478	3.06191	1.33733	0.419356	0.420997	0.809302	up	no
50261	i	NC_037340.1	+	63799809	63800704	MSTRG.13584.1	1	896	MSTRG.13584	ITCH	109.353	82.8158	1.32044	0.401013	0.421078	0.809401	up	no
7047	x	NC_037329.1	+	112109386	112153025	MSTRG.2134.1	2	8288	MSTRG.2134	SERPINE2	45.6721	34.6022	1.31992	0.400449	0.421112	0.809406	up	no
70602	i	NC_037346.1	-	39782226	39786850	MSTRG.18681.1	2	4586	MSTRG.18681	FBXL20	2.53351	1.91341	1.32408	0.404988	0.421339	0.809406	up	no
51963	o	NC_037341.1	+	13729204	13802538	MSTRG.14031.1	2	6868	MSTRG.14031	LOC101907803	7.96527	6.03369	1.32013	0.400682	0.421561	0.809406	up	no
34496	i	NC_037335.1	-	111162865	111163612	MSTRG.9174.1	1	748	MSTRG.9174	EIPR1	2.65876	1.97141	1.34866	0.431525	0.421574	0.809406	up	no
96042	i	NC_037357.1	.	53278346	53280606	MSTRG.25379.1	1	2261	MSTRG.25379	IL1RAPL2	1.37341	2.17937	0.630186	-0.66615	0.421712	0.80947	down	no
33238	i	NC_037335.1	-	75279640	75286593	MSTRG.8816.1	1	6954	MSTRG.8816	UBE2R2	2.67347	2.02146	1.32254	0.403313	0.421854	0.80958	up	no
51939	i	NC_037341.1	-	13574590	13575867	MSTRG.14017.1	1	1278	MSTRG.14017	LOC112449612	1.69093	2.69115	0.628332	-0.670401	0.422281	0.809757	down	no
22894	j	NC_037333.1	-	6861851	6862873	MSTRG.6097.1	2	776	MSTRG.6097	LOC100847143	13.9458	21.9771	0.634563	-0.656164	0.422708	0.810054	down	no
59243	i	NC_037343.1	.	60514831	60519360	MSTRG.15821.1	1	4530	MSTRG.15821	ABL2	2.93082	2.21971	1.32036	0.400935	0.423126	0.810198	up	no
5680	i	NC_037329.1	.	58585011	58589312	MSTRG.1756.1	1	4302	MSTRG.1756	SPOPL	2.36809	1.78714	1.32507	0.406072	0.423156	0.810198	up	no
95671	i	NC_037357.1	.	37608773	37609331	MSTRG.25237.1	1	559	MSTRG.25237	IKBKG	2.30309	1.67646	1.37378	0.458156	0.423273	0.810231	up	no
95832	u	NC_037357.1	-	49967969	49971210	MSTRG.25276.1	1	3242	MSTRG.25276	.	2.84982	2.15504	1.3224	0.403154	0.423337	0.810231	up	no
37368	i	NC_037337.1	.	3083700	3085996	MSTRG.10088.1	1	2297	MSTRG.10088	KCNN2	3.2367	5.09867	0.634812	-0.655598	0.423611	0.81033	down	no
73336	u	NC_037347.1	.	18426381	18427392	MSTRG.19362.1	1	1012	MSTRG.19362	.	0.930443	1.49751	0.621329	-0.686571	0.423982	0.810636	down	no
82582	i	NC_037350.1	.	48025586	48027850	MSTRG.21831.1	1	2265	MSTRG.21831	SSR1	4.20093	6.60573	0.635953	-0.653007	0.424425	0.810977	down	no
82360	i	NC_037350.1	.	39905943	39907354	MSTRG.21776.1	1	1412	MSTRG.21776	CAP2	2.57192	1.93276	1.3307	0.412182	0.424665	0.811266	up	no
20966	u	NC_037332.1	.	93879807	93882044	MSTRG.5622.1	1	2238	MSTRG.5622	.	0.960077	1.52174	0.630909	-0.664495	0.424735	0.811286	down	no
6810	j	NC_037329.1	+	106549052	106566507	MSTRG.2077.3	3	5274	MSTRG.2077	CNOT9	1.62968	2.56263	0.635941	-0.653035	0.424735	0.811286	down	no
33752	j	NC_037335.1	+	85905346	85938016	MSTRG.8962.3	2	2339	MSTRG.8962	ROR2	4.28871	3.25307	1.31836	0.398744	0.425216	0.811718	up	no
1274	i	NC_037328.1	-	65994327	65995847	MSTRG.426.1	1	1521	MSTRG.426	POLQ	2.80364	4.43126	0.632697	-0.660413	0.425452	0.811718	down	no
99189	u	NW_020191161.1	.	19391	20074	MSTRG.26290.1	1	684	MSTRG.26290	.	3.22932	5.10393	0.632713	-0.660378	0.425527	0.811718	down	no
42501	i	NC_037338.1	-	28205923	28214156	MSTRG.11552.1	1	8234	MSTRG.11552	PRKCE	3.86877	2.93835	1.31665	0.39687	0.42583	0.811879	up	no
52483	i	NC_037341.1	-	31258132	31263237	MSTRG.14147.1	2	5078	MSTRG.14147	CSPP1	2.47714	1.8779	1.3191	0.399552	0.425968	0.811879	up	no
23224	i	NC_037333.1	+	21823879	21824250	MSTRG.6201.1	1	372	MSTRG.6201	SLC9B2	17.0162	12.8509	1.32412	0.405032	0.426242	0.81202	up	no
13363	u	NC_037330.1	-	108103501	108107342	MSTRG.3692.1	1	3842	MSTRG.3692	.	3.48143	5.46342	0.637226	-0.650124	0.42655	0.812069	down	no
63243	i	NC_037345.1	+	5870816	5874312	MSTRG.16917.1	2	3100	MSTRG.16917	WWOX	1.74967	1.31806	1.32745	0.408661	0.426742	0.812126	up	no
39945	u	NC_037337.1	-	62696065	62697115	MSTRG.10821.1	1	1051	MSTRG.10821	.	2.12582	3.37599	0.62969	-0.667287	0.426832	0.812194	down	no
96967	u	NC_037357.1	.	81865482	81866190	MSTRG.25683.1	1	709	MSTRG.25683	.	1.37131	2.19648	0.62432	-0.679642	0.426934	0.812243	down	no
25724	u	NC_037333.1	+	116388911	116389811	MSTRG.6905.1	1	901	MSTRG.6905	.	1.16012	1.87562	0.618526	-0.693093	0.427317	0.812564	down	no
89840	i	NC_037354.1	.	20117578	20118525	MSTRG.23742.1	1	948	MSTRG.23742	MICU3	2.12484	1.58526	1.34037	0.42263	0.427503	0.812564	up	no
99345	u	NW_020191411.1	.	49477	53074	MSTRG.26345.1	1	3598	MSTRG.26345	.	4.14403	3.14956	1.31575	0.395884	0.427516	0.812564	up	no
37614	i	NC_037337.1	+	11211384	11214149	MSTRG.10172.1	1	2766	MSTRG.10172	SERINC5	8.41057	6.39354	1.31548	0.395588	0.427646	0.812692	up	no
99257	u	NW_020191231.1	.	1050	1609	MSTRG.26310.1	1	560	MSTRG.26310	.	2.15015	3.44754	0.623676	-0.681132	0.427935	0.812901	down	no
2872	i	NC_037328.1	.	116894909	116896137	MSTRG.949.1	1	1229	MSTRG.949	MED12L	0.973549	1.56963	0.620239	-0.689103	0.427935	0.812901	down	no
47288	i	NC_037339.1	.	73501442	73502166	MSTRG.12820.1	1	725	MSTRG.12820	HS6ST3	1.77935	2.81869	0.63127	-0.663671	0.428188	0.812987	down	no
37383	i	NC_037337.1	.	3213869	3214465	MSTRG.10103.1	1	597	MSTRG.10103	KCNN2	2.35265	1.75089	1.34369	0.426196	0.428189	0.812987	up	no
31795	i	NC_037335.1	-	27693520	27695379	MSTRG.8446.1	1	1860	MSTRG.8446	BNC2	3.13764	2.37658	1.32023	0.400789	0.428488	0.813176	up	no
42644	i	NC_037338.1	+	33150744	33205608	MSTRG.11597.1	2	526	MSTRG.11597	NRXN1	2.87471	2.13365	1.34732	0.430094	0.428493	0.813176	up	no
67893	i	NC_037346.1	-	8130723	8134180	MSTRG.18052.1	1	3458	MSTRG.18052	MSI2	3.13973	2.38689	1.3154	0.395506	0.428497	0.813176	up	no
16343	i	NC_037331.1	+	93451642	93454223	MSTRG.4463.1	1	2582	MSTRG.4463	NRF1	2.74248	2.08125	1.3177	0.398025	0.428838	0.813431	up	no
2107	i	NC_037328.1	+	84209103	84211861	MSTRG.659.1	2	2617	MSTRG.659	ATP11B	1.55214	1.17447	1.32156	0.402244	0.428864	0.813431	up	no
82601	i	NC_037350.1	-	48143059	48152432	MSTRG.21845.1	1	9374	MSTRG.21845	RREB1	1.61765	1.23061	1.31451	0.394523	0.429368	0.81356	up	no
98133	u	NC_037357.1	.	120239705	120239951	MSTRG.26030.1	1	247	MSTRG.26030	.	4.0665	6.5169	0.623993	-0.680399	0.429721	0.813664	down	no
23035	i	NC_037333.1	-	13267962	13271791	MSTRG.6127.1	2	3594	MSTRG.6127	AP1AR	1.78118	1.35295	1.31652	0.396727	0.429739	0.813664	up	no
48197	i	NC_037340.1	-	20315066	20316172	MSTRG.13101.1	1	1107	MSTRG.13101	ARL5B	1.417	2.24221	0.631968	-0.662076	0.429769	0.813664	down	no
43555	i	NC_037338.1	.	68359164	68365405	MSTRG.11837.1	1	6242	MSTRG.11837	LOC101905499	2.04425	1.55368	1.31574	0.395879	0.429973	0.813937	up	no
96657	i	NC_037357.1	.	74761151	74764111	MSTRG.25613.1	1	2961	MSTRG.25613	ATRX	2.33393	1.7739	1.3157	0.395835	0.430204	0.814149	up	no
25405	i	NC_037333.1	.	110183699	110184606	MSTRG.6852.1	1	908	MSTRG.6852	CPEB2	2.35362	1.76527	1.33329	0.414993	0.430523	0.814527	up	no
12112	i	NC_037330.1	.	81720311	81722494	MSTRG.3385.1	1	2184	MSTRG.3385	ROR1	1.70119	1.28572	1.32314	0.403966	0.430696	0.814797	up	no
80748	u	NC_037350.1	.	16773466	16774503	MSTRG.21358.1	1	1038	MSTRG.21358	.	1.70368	1.28365	1.32722	0.40841	0.431264	0.815231	up	no
52963	i	NC_037341.1	+	60823402	60833120	MSTRG.14306.1	2	1657	MSTRG.14306	RIMS2	1.29226	2.03632	0.634606	-0.656067	0.431685	0.815594	down	no
60631	j	NC_037344.1	+	29513556	29532268	MSTRG.16185.1	4	1637	MSTRG.16185	LOC112442022	0.537634	0.866508	0.620461	-0.688589	0.432324	0.816058	down	no
4638	i	NC_037329.1	.	17724298	17725028	MSTRG.1435.1	1	731	MSTRG.1435	SESTD1	2.38695	1.79014	1.33339	0.415096	0.432366	0.816058	up	no
[truncated: 6,882 more rows]

## Sheet: supplementary table2
gene_id	gene_name	transcript_id	GO	KEGG	KO_ENTRY	EC	Description	trans_type	FPKM.HF	FPKM.AF	fc	log2(fc)	pval	qval	regulation	significant
MSTRG.17862	LOC112442408	XM_024979469.1	GO:0003690(double-stranded DNA binding);GO:0003700(DNA binding transcription factor activity);GO:0008134(transcription factor binding);GO:0008283(cell proliferation);GO:0009303(rRNA transcription)	NA	NA	NA	uncharacterized protein LOC112442408, partial [Bos taurus]	NA	96.304	2.14082	44.9847	5.49136	1.88668e-12	5.73613e-09	up	yes
MSTRG.16565	SIRT4	XM_024977260.1;XM_024977262.1;XM_010813926.3;NM_001075785.1;XM_024977259.1;XM_024977261.1	GO:0000820(regulation of glutamine family amino acid metabolic process);GO:0003950(NAD+ ADP-ribosyltransferase activity);GO:0005739(mitochondrion);GO:0005743(mitochondrial inner membrane);GO:0005759(mitochondrial matrix);GO:0006471(protein ADP-ribosylation);GO:0006541(glutamine metabolic process);GO:0006974(cellular response to DNA damage stimulus);GO:0008270(zinc ion binding);GO:0034979(NAD-depe…	NA	NA	NA	NAD-dependent protein lipoamidase sirtuin-4, mitochondrial isoform X1 [Bos taurus];NAD-dependent protein lipoamidase sirtuin-4, mitochondrial isoform X2 [Bos taurus]	NA	14.3292	613.273	0.0233652	-5.4195	1.35324e-11	3.52655e-08	down	yes
MSTRG.9061	TMEM245	XM_024996310.1;XM_002689911.5	GO:0016021(integral component of membrane);GO:0016021(integral component of membrane)	NA	NA	NA	transmembrane protein 245 isoform X2 [Bos taurus];transmembrane protein 245 isoform X1 [Bos taurus]	NA	1126.36	45627.2	0.0246861	-5.34016	1.94435e-11	4.4336e-08	down	yes
MSTRG.19597	DAP	NM_001078058.2;XM_024981392.1	GO:0010507(negative regulation of autophagy);GO:0034198(cellular response to amino acid starvation);GO:0070513(death domain binding);GO:0097190(apoptotic signaling pathway);GO:0006914(autophagy);GO:0006914(autophagy)	NA	NA	NA	death-associated protein 1 [Bos taurus];death-associated protein 1 isoform X1 [Bos taurus]	NA	79.6352	2.60827	30.5318	4.93224	9.03508e-11	1.83131e-07	up	yes
MSTRG.9696	SGK1	XM_024996560.1;NM_001102033.1;XM_005210965.4;XM_005210966.4;XM_005210967.1	GO:0001558(regulation of cell growth);GO:0004674(protein serine/threonine kinase activity);GO:0005246(calcium channel regulator activity);GO:0005634(nucleus);GO:0005737(cytoplasm);GO:0006883(cellular sodium ion homeostasis);GO:0010765(positive regulation of sodium ion transport);GO:0015459(potassium channel regulator activity);GO:0017080(sodium channel regulator activity);GO:0017081(chloride chan…	04068(FoxO signaling pathway);04151(PI3K-Akt signaling pathway);04150(mTOR signaling pathway);04960(Aldosterone-regulated sodium reabsorption);04960(Aldosterone-regulated sodium reabsorption)	K13302	EC:2.7.11.1	serine/threonine-protein kinase Sgk1 isoform X2 [Bos taurus];serine/threonine-protein kinase Sgk1 [Bos taurus];serine/threonine-protein kinase Sgk1 isoform X1 [Bos taurus];serine/threonine-protein kinase Sgk1 isoform X3 [Bos taurus];serine/threonine-protein kinase Sgk1 isoform 3 [Homo sapiens]	NA	1.29742	35.6817	0.036361	-4.78146	1.25449e-09	2.28845e-06	down	yes
MSTRG.2489	LOC101907782	XR_233800.4	NA	00982(Drug metabolism - cytochrome P450)	K00485	EC:1.14.13.8	endogenous retrovirus group K member 25 Env polyprotein-like [Bos indicus x Bos taurus]	NA	46.6673	2.22668	20.9582	4.38945	3.57633e-09	5.93085e-06	up	yes
MSTRG.1459	HNRNPA3;MIR4444	XM_024978394.1;XM_005202368.4;NR_129538.1;XM_015474992.2;NM_001205429.1	GO:0000166(nucleotide binding);GO:0000398(mRNA splicing, via spliceosome);GO:0003723(RNA binding);GO:0003729(mRNA binding);GO:0005515(protein binding);GO:0005634(nucleus);GO:0005654(nucleoplasm);GO:0005737(cytoplasm);GO:0010467(gene expression);GO:0016070(RNA metabolic process);GO:0035770(ribonucleoprotein granule);GO:0043005(neuron projection);GO:0051028(mRNA transport);GO:0051033(RNA transmembr…	03040(Spliceosome);03040(Spliceosome)	K12741	NA	PREDICTED: heterogeneous nuclear ribonucleoprotein A3 [Nomascus leucogenys];PREDICTED: heterogeneous nuclear ribonucleoprotein A3-like [Elephantulus edwardii]	NA	264.415	14.7302	17.9505	4.16595	1.11736e-08	1.56792e-05	up	yes
MSTRG.21551	LOC614091;BOLA-NC1;JSP.1;LOC101905956;BOLA	gene-LOC614091;XM_024983519.1;XM_005223620.4;XR_003031986.1;XR_003031985.1;XM_024983412.1;XR_239591.4;gene-LOC101905956;NM_001105616.2;XM_005223618.4;XM_024983518.1;XR_003031987.1;XM_010818341.3;NM_001040498.1;NM_001038518.2	GO:0002474(antigen processing and presentation of peptide antigen via MHC class I);GO:0006955(immune response);GO:0016021(integral component of membrane);GO:0042605(peptide antigen binding);GO:0042612(MHC class I protein complex);GO:0003823(antigen binding);GO:0005886(plasma membrane);GO:0019882(antigen processing and presentation);GO:0005102(receptor binding);GO:0042612(MHC class I protein compl…	04514(Cell adhesion molecules (CAMs));04144(Endocytosis);04145(Phagosome);04218(Cellular senescence);04650(Natural killer cell mediated cytotoxicity);04612(Antigen processing and presentation);05203(Viral carcinogenesis);05320(Autoimmune thyroid disease);05330(Allograft rejection);05332(Graft-versus-host disease);05416(Viral myocarditis);04940(Type I diabetes mellitus);05166(HTLV-I infection);051…	K06751	NA	MHC class I antigen, partial [Bos taurus];non-classical MHC class I antigen isoform X3 [Bos taurus];PREDICTED: BOLA class I histocompatibility antigen, alpha chain BL3-7-like isoform X3 [Bison bison bison];non-classical MHC class I antigen isoform X1 [Bos taurus];MHC Class I JSP.1 isoform X1 [Bos taurus];TPA: MHC class I antigen clone 2 [Bos taurus];MHC class I heavy chain isoform X1 [Bos taurus]…	NA	27.6135	1.53306	18.0119	4.17088	1.20755e-08	1.57344e-05	up	yes
MSTRG.2052	FN1	XM_005202786.4;XM_005202779.4;XM_005202784.4;XM_005202782.4;XM_024998217.1;XM_005202777.4;XM_005202775.4;XM_005202778.4;NM_001163778.1;XM_005202776.4;XM_005202785.4;XM_005202783.4	GO:0005576(extracellular region);GO:0002020(protease binding);GO:0005178(integrin binding);GO:0005577(fibrinogen complex);GO:0005793(endoplasmic reticulum-Golgi intermediate compartment);GO:0007044(cell-substrate junction assembly);GO:0007161(calcium-independent cell-matrix adhesion);GO:0010628(positive regulation of gene expression);GO:0010952(positive regulation of peptidase activity);GO:001632…	04151(PI3K-Akt signaling pathway);04512(ECM-receptor interaction);04510(Focal adhesion);04810(Regulation of actin cytoskeleton);05200(Pathways in cancer);05205(Proteoglycans in cancer);05222(Small cell lung cancer);04933(AGE-RAGE signaling pathway in diabetic complications);05100(Bacterial invasion of epithelial cells);05165(Human papillomavirus infection);05146(Amoebiasis);05146(Amoebiasis)	K05717	NA	fibronectin isoform X11 [Bos taurus];fibronectin isoform X6 [Bos taurus];fibronectin isoform X9 [Bos taurus];fibronectin isoform X7 [Bos taurus];fibronectin isoform X4 [Bos taurus];fibronectin isoform X1 [Bos taurus];fibronectin isoform X2 [Bos taurus];fibronectin isoform X5 [Bos taurus];fibronectin precursor [Bos taurus];fibronectin isoform X3 [Bos taurus];fibronectin isoform X10 [Bos taurus];fi…	NA	1.14579	20.4748	0.0559611	-4.15943	4.24588e-08	5.16356e-05	down	yes
MSTRG.12134	ZBTB34	XM_005213167.2;XM_024999581.1;XM_024999582.1	GO:0003676(nucleic acid binding);GO:0005654(nucleoplasm);GO:0046872(metal ion binding);GO:0046872(metal ion binding)	NA	NA	NA	zinc finger and BTB domain-containing protein 34 isoform X1 [Bos taurus];zinc finger and BTB domain-containing protein 34 isoform X2 [Bos taurus]	NA	1.64608	0.105096	15.6627	3.96926	6.81851e-08	7.77395e-05	up	yes
MSTRG.2854	HIST2H2AA4	XM_002686054.5	GO:0000790(nuclear chromatin);GO:0003677(DNA binding);GO:0006342(chromatin silencing)	04217(Necroptosis);05322(Systemic lupus erythematosus);05034(Alcoholism)	K11251	NA	PREDICTED: LOW QUALITY PROTEIN: uncharacterized protein LOC105821768 [Propithecus coquereli]	NA	110.526	7.81958	14.1345	3.82115	9.25596e-08	9.93219e-05	up	yes
MSTRG.10007	THBS2	NM_176872.1	GO:0005509(calcium ion binding);GO:0005604(basement membrane);GO:0007155(cell adhesion);GO:0008201(heparin binding);GO:0016525(negative regulation of angiogenesis);GO:0031091(platelet alpha granule)	04151(PI3K-Akt signaling pathway);04512(ECM-receptor interaction);04145(Phagosome);04510(Focal adhesion);05165(Human papillomavirus infection);05144(Malaria)	K04659	NA	TPA: thrombospondin-2 precursor [Bos taurus]	NA	1.19965	18.1786	0.0659926	-3.92155	2.10814e-07	0.000192284	down	yes
MSTRG.21735	HIST1H2AC;MIR6531	NM_001355022.1;NR_107804.1;NM_001205596.1	GO:0000790(nuclear chromatin);GO:0003677(DNA binding);GO:0006342(chromatin silencing);GO:0006342(chromatin silencing)	04217(Necroptosis);05322(Systemic lupus erythematosus);05034(Alcoholism);05034(Alcoholism)	K11251	NA	histone H2A type 1-C-like [Piliocolobus tephrosceles]	NA	212.372	17.1587	12.3769	3.62958	3.00188e-07	0.000260763	up	yes
MSTRG.6674	LOC784058	XM_010806263.3	GO:0000776(kinetochore);GO:0003774(motor activity);GO:0005634(nucleus);GO:0005739(mitochondrion);GO:0005829(cytosol);GO:0005868(cytoplasmic dynein complex);GO:0005874(microtubule);GO:0005929(cilium);GO:0006351(transcription, DNA-templated);GO:0006355(regulation of transcription, DNA-templated);GO:0006915(apoptotic process);GO:0008022(protein C-terminus binding);GO:0016020(membrane);GO:0016032(vir…	04962(Vasopressin-regulated water reabsorption)	K10418	NA	dynein light chain 1 (predicted) [Rhinolophus ferrumequinum]	NA	0.122954	1.77487	0.0692749	-3.85152	4.33994e-07	0.000339892	down	yes
MSTRG.12548	DCLK1	XM_010810736.3;XM_024999951.1;NM_001109962.1;XM_010810739.2;XM_010810737.3	GO:0001764(neuron migration);GO:0004672(protein kinase activity);GO:0004674(protein serine/threonine kinase activity);GO:0005524(ATP binding);GO:0005887(integral component of plasma membrane);GO:0006468(protein phosphorylation);GO:0007399(nervous system development);GO:0007417(central nervous system development);GO:0009615(response to virus);GO:0016197(endosomal transport);GO:0021952(central nerv…	NA	NA	NA	serine/threonine-protein kinase DCLK1 isoform X1 [Bubalus bubalis];serine/threonine-protein kinase DCLK1 isoform X5 [Sus scrofa];PREDICTED: serine/threonine-protein kinase DCLK1 isoform X9 [Chlorocebus sabaeus];serine/threonine-protein kinase DCLK1 isoform X3 [Bos taurus];serine/threonine-protein kinase DCLK1 isoform X2 [Bubalus bubalis]	NA	1.46581	20.7128	0.0707681	-3.82076	4.6581e-07	0.000339892	down	yes
MSTRG.7803	DPYSL3	XM_005209570.4;NM_001101068.1;XM_024994066.1	GO:0005615(extracellular space);GO:0005829(cytosol);GO:0010976(positive regulation of neuron projection development);GO:0010977(negative regulation of neuron projection development);GO:0016810(hydrolase activity, acting on carbon-nitrogen (but not peptide) bonds);GO:0017124(SH3 domain binding);GO:0030027(lamellipodium);GO:0030336(negative regulation of cell migration);GO:0030426(growth cone);GO:0…	04360(Axon guidance);04360(Axon guidance)	K07528	NA	dihydropyrimidinase-related protein 3 isoform X1 [Bos taurus];dihydropyrimidinase-related protein 3 [Bos taurus];dihydropyrimidinase-related protein 3 isoform X2 [Bos taurus]	NA	3.44263	45.2292	0.0761152	-3.71567	6.72143e-07	0.000471586	down	yes
MSTRG.17614	CCDC8	NM_001035485.2	GO:0000226(microtubule cytoskeleton organization);GO:0005737(cytoplasm);GO:0005813(centrosome);GO:0005886(plasma membrane);GO:0007088(regulation of mitotic nuclear division);GO:0010923(negative regulation of phosphatase activity);GO:1990393(3M complex)	NA	NA	NA	coiled-coil domain containing 8-like protein [Camelus ferus]	NA	45.4712	4.11778	11.0427	3.46502	8.04044e-07	0.000523835	up	yes
MSTRG.21932	DSEL	XM_005224003.4;NM_001206461.1;XM_005224004.4;XM_010818717.3	GO:0008146(sulfotransferase activity);GO:0016021(integral component of membrane);GO:0030204(chondroitin sulfate metabolic process);GO:0030205(dermatan sulfate metabolic process);GO:0047757(chondroitin-glucuronate 5-epimerase activity);GO:0047757(chondroitin-glucuronate 5-epimerase activity)	00532(Glycosaminoglycan biosynthesis - chondroitin sulfate / dermatan sulfate);00532(Glycosaminoglycan biosynthesis - chondroitin sulfate / dermatan sulfate)	K01794	EC:5.1.3.19	dermatan-sulfate epimerase-like protein precursor [Bos taurus]	NA	167.566	14.3486	11.6782	3.54575	8.3977e-07	0.000528244	up	yes
MSTRG.18091	LOC112442795	XR_003031088.1	NA	NA	NA	NA	LOW QUALITY PROTEIN: ankyrin repeat and death domain-containing protein 1B [Ovis aries]	NA	97.6636	9.36443	10.4292	3.38256	1.45587e-06	0.000885264	up	yes
MSTRG.20219	LOC112443325	XR_003031662.1	NA	NA	NA	NA		NA	11.9465	1.15307	10.3606	3.37304	1.59894e-06	0.000940901	up	yes
MSTRG.7585	PALM	XM_024995097.1;XM_024995093.1;XM_024995095.1;XM_024995096.1	GO:0005654(nucleoplasm);GO:0005737(cytoplasm);GO:0007010(cytoskeleton organization);GO:0007194(negative regulation of adenylate cyclase activity);GO:0008360(regulation of cell shape);GO:0031527(filopodium membrane);GO:0031750(D3 dopamine receptor binding);GO:0044309(neuron spine);GO:0051491(positive regulation of filopodium assembly);GO:0060074(synapse maturation);GO:0060160(negative regulation o…	NA	NA	NA	paralemmin-1 isoform X4 [Bos taurus];paralemmin-1 isoform X1 [Bos taurus];paralemmin-1 isoform X2 [Bos taurus];paralemmin-1 isoform X3 [Bos taurus]	NA	16.9472	1.63203	10.3841	3.3763	1.82023e-06	0.00103765	up	yes
MSTRG.25658	LOC531038	XR_816944.3;XR_816946.3;XM_005228053.3;XR_003033423.1	GO:0005525(GTP binding);GO:0005622(intracellular);GO:0007264(small GTPase mediated signal transduction);GO:0007264(small GTPase mediated signal transduction)	05132(Salmonella infection);05100(Bacterial invasion of epithelial cells);05100(Bacterial invasion of epithelial cells)	K07863	NA	hypothetical protein parPi_0012048 [Paroedura picta]	NA	1.96155	0.188489	10.4067	3.37944	2.08168e-06	0.00115073	up	yes
MSTRG.23615	LOC782601	XM_005225925.4;XM_002698615.5	GO:0000786(nucleosome);GO:0003677(DNA binding);GO:0005634(nucleus);GO:0046982(protein heterodimerization activity);GO:0046982(protein heterodimerization activity)	NA	NA	NA	histone H3-like centromeric protein A [Bos taurus]	NA	2.89333	34.7916	0.0831618	-3.58794	2.2986e-06	0.00119803	down	yes
MSTRG.1955	LOC112443614	XR_003032019.1	NA	NA	NA	NA	LOW QUALITY PROTEIN: ankyrin repeat and death domain-containing protein 1B [Ovis aries]	NA	194.501	21.7739	8.93273	3.1591	4.77285e-06	0.00223247	up	yes
MSTRG.4882	CBX5	XM_005206164.4;XM_024992000.1;NM_001193213.1;XM_005206166.4	GO:0000118(histone deacetylase complex);GO:0000776(kinetochore);GO:0000784(nuclear chromosome, telomeric region);GO:0003682(chromatin binding);GO:0005720(nuclear heterochromatin);GO:0005721(pericentric heterochromatin);GO:0005730(nucleolus);GO:0010369(chromocenter);GO:0016605(PML body);GO:0017053(transcriptional repressor complex);GO:0030674(protein binding, bridging);GO:0035064(methylated histon…	NA	NA	NA	PREDICTED: chromobox protein homolog 5 isoform X1 [Chinchilla lanigera];PREDICTED: chromobox protein homolog 5 isoform X1 [Cebus capucinus imitator];Chromobox protein like protein 5 [Pteropus alecto]	NA	12.0306	117.329	0.102538	-3.28577	7.26437e-06	0.00328356	down	yes
MSTRG.10514	LOC112448627	XR_003037009.1	NA	NA	NA	NA	LOW QUALITY PROTEIN: ankyrin repeat and death domain-containing protein 1B [Ovis aries]	NA	62.9384	618.795	0.101711	-3.29745	7.38e-06	0.00328356	down	yes
MSTRG.4342	INHBA	NM_174363.2;XM_005205620.4;XM_024990466.1	GO:0000082(G1/S transition of mitotic cell cycle);GO:0001541(ovarian follicle development);GO:0001942(hair follicle development);GO:0002244(hematopoietic progenitor cell differentiation);GO:0005125(cytokine activity);GO:0005160(transforming growth factor beta receptor binding);GO:0005179(hormone activity);GO:0005515(protein binding);GO:0005576(extracellular region);GO:0005615(extracellular space)…	04350(TGF-beta signaling pathway);04060(Cytokine-cytokine receptor interaction);04550(Signaling pathways regulating pluripotency of stem cells);04550(Signaling pathways regulating pluripotency of stem cells)	K04667	NA	inhibin beta A chain precursor [Bos taurus];inhibin beta A chain isoform X1 [Homo sapiens]	NA	55.25	501.059	0.110266	-3.18094	1.32659e-05	0.0057618	down	yes
MSTRG.25105	LOC112445178	XM_024988773.1	GO:0000166(nucleotide binding);GO:0001047(core promoter binding);GO:0003682(chromatin binding);GO:0005634(nucleus);GO:0045944(positive regulation of transcription by RNA polymerase II)	03040(Spliceosome)	K12885	NA	LOW QUALITY PROTEIN: RNA-binding motif protein, X chromosome-like [Bos taurus]	NA	2.8402	0.352831	8.04975	3.00894	1.43167e-05	0.00607363	up	yes
MSTRG.18156	PIGW	XM_024980514.1;XM_015458550.2;XM_005220041.4;XM_010815781.2;XM_024980515.1;XM_015458549.2;XM_024980513.1;XM_024980511.1;NM_001077109.1;XM_005220033.4;XM_024980512.1;XM_005220037.4;XM_010815780.3;XM_005220038.3	GO:0005789(endoplasmic reticulum membrane);GO:0006506(GPI anchor biosynthetic process);GO:0016021(integral component of membrane);GO:0016746(transferase activity, transferring acyl groups);GO:0072659(protein localization to plasma membrane);GO:0072659(protein localization to plasma membrane)	00563(Glycosylphosphatidylinositol(GPI)-anchor biosynthesis);00563(Glycosylphosphatidylinositol(GPI)-anchor biosynthesis)	K05283	EC:2.3.-.-	phosphatidylinositol-glycan biosynthesis class W protein isoform X1 [Bos taurus]	NA	0.712395	6.46773	0.110146	-3.18251	1.85175e-05	0.00767719	down	yes
MSTRG.2391	LUZP1	XM_005203159.4;XM_025001504.1;XM_025001507.1;XM_005203156.4;XM_005203158.4;XM_005203161.4;NM_001205828.1	GO:0003281(ventricular septum development);GO:0005634(nucleus);GO:0016020(membrane);GO:0021503(neural fold bending);GO:0060840(artery development);GO:0070062(extracellular exosome);GO:0070062(extracellular exosome)	NA	NA	NA	leucine zipper protein 1 [Bos taurus]	NA	17.2408	2.26707	7.60488	2.92693	2.00788e-05	0.00813949	up	yes
MSTRG.12370	LOC789867	gene-LOC789867	GO:0000049(tRNA binding);GO:0003746(translation elongation factor activity);GO:0003924(GTPase activity);GO:0005515(protein binding);GO:0005525(GTP binding);GO:0005615(extracellular space);GO:0005622(intracellular);GO:0005634(nucleus);GO:0005730(nucleolus);GO:0005737(cytoplasm);GO:0005829(cytosol);GO:0006414(translational elongation);GO:0019901(protein kinase binding);GO:0030864(cortical actin cyt…	03013(RNA transport);05134(Legionellosis)	K03231	NA	elongation factor 1-alpha, partial [Homo sapiens]	NA	12.7303	108.456	0.117378	-3.09077	2.1792e-05	0.00864193	down	yes
MSTRG.2653	LRRC71	NM_001105357.2;XM_005203696.4;XM_005203693.4;XM_005203694.4;XM_005203697.4;XM_010802903.3	GO:0005737(cytoplasm);GO:0023052(signaling);GO:0035556(intracellular signal transduction);GO:0035556(intracellular signal transduction)	NA	NA	NA	leucine-rich repeat-containing protein 71 isoform X1 [Bos taurus];leucine-rich repeat-containing protein 71 isoform X3 [Bos taurus];leucine-rich repeat-containing protein 71 isoform X2 [Bos taurus];leucine-rich repeat-containing protein 71 isoform X4 [Bos taurus];leucine-rich repeat-containing protein 71 isoform X5 [Bos taurus]	NA	465.594	62.2353	7.48119	2.90327	2.30248e-05	0.00889847	up	yes
MSTRG.25031	ARHGAP36	NM_001101988.2;XM_024987939.1;XM_024987941.1;XM_024987940.1	GO:0005096(GTPase activator activity);GO:0007165(signal transduction);GO:0043547(positive regulation of GTPase activity);GO:0043547(positive regulation of GTPase activity)	NA	NA	NA	rho GTPase-activating protein 36 isoform X2 [Bos indicus x Bos taurus];rho GTPase-activating protein 36 isoform X1 [Bos taurus];rho GTPase-activating protein 36 isoform X1 [Bos indicus x Bos taurus]	NA	3.04364	25.7014	0.118423	-3.07798	2.39023e-05	0.00889847	down	yes
MSTRG.19179	SLIT3	XM_024981391.1;NM_001191450.1	GO:0005102(receptor binding);GO:0005509(calcium ion binding);GO:0005576(extracellular region);GO:0005615(extracellular space);GO:0005739(mitochondrion);GO:0007275(multicellular organism development);GO:0007399(nervous system development);GO:0007409(axonogenesis);GO:0007411(axon guidance);GO:0008285(negative regulation of cell proliferation);GO:0009887(animal organ morphogenesis);GO:0010629(negati…	04360(Axon guidance);04360(Axon guidance)	K06850	NA	slit homolog 3 protein isoform X1 [Bos taurus];slit homolog 3 protein precursor [Bos taurus]	NA	25.9915	3.48883	7.44991	2.89722	2.45325e-05	0.00895044	up	yes
MSTRG.22600	MYH11	NM_001102127.1;XM_024984963.1;XM_024984964.1;XM_024984962.1	GO:0032869(cellular response to insulin stimulus);GO:0032869(cellular response to insulin stimulus)	04530(Tight junction);04530(Tight junction)	K10352	NA	TPA: myosin, heavy chain 11, smooth muscle [Bos taurus];myosin-11 isoform X1 [Bos taurus]	NA	67.6905	9.41937	7.18631	2.84525	2.79302e-05	0.00999024	up	yes
MSTRG.3472	LRP8	XM_024985337.1;XM_024985329.1;XM_024985331.1;XM_024985275.1;XM_024985283.1;NM_001097565.1;XM_024985270.1;XM_024985298.1;XM_024985333.1;XM_024985308.1;XM_024985320.1;XM_024985291.1;XM_024985314.1;XM_024985288.1;XM_024985302.1;XM_024985295.1;XM_024985285.1	GO:0005509(calcium ion binding);GO:0005901(caveola);GO:0006898(receptor-mediated endocytosis);GO:0016021(integral component of membrane);GO:0030229(very-low-density lipoprotein particle receptor activity);GO:0043235(receptor complex);GO:0000122(negative regulation of transcription by RNA polymerase II);GO:0005615(extracellular space);GO:0005875(microtubule associated complex);GO:0006897(endocytos…	NA	NA	NA	low-density lipoprotein receptor-related protein 8 isoform X16 [Bos taurus];low-density lipoprotein receptor-related protein 8 isoform X13 [Bos taurus];low-density lipoprotein receptor-related protein 8 isoform X14 [Bos taurus];low-density lipoprotein receptor-related protein 8 isoform X2 [Bos taurus];low-density lipoprotein receptor-related protein 8 isoform X3 [Bos taurus];low-density lipoprote…	NA	265.382	2158.32	0.122958	-3.02376	3.13384e-05	0.0107863	down	yes
MSTRG.10530	RPL36AL	XM_024997802.1;NM_001079508.2	GO:0003735(structural constituent of ribosome);GO:0005840(ribosome);GO:0006412(translation);GO:0006412(translation)	03010(Ribosome);03010(Ribosome)	K02929	NA	60S ribosomal protein L36a-like isoform X2 [Cricetulus griseus]	NA	2.1646	17.4037	0.124376	-3.00722	3.51254e-05	0.0114529	down	yes
MSTRG.14353	LOC514181	gene-LOC514181	GO:0000027(ribosomal large subunit assembly);GO:0000166(nucleotide binding);GO:0003735(structural constituent of ribosome);GO:0006412(translation);GO:0022625(cytosolic large ribosomal subunit)	03010(Ribosome)	K02893	NA	TPA: ribosomal protein L23a-like [Bos taurus]	NA	15.0059	2.0457	7.33532	2.87486	3.56479e-05	0.0114529	up	yes
MSTRG.17813	FIZ1	XM_005219724.4;XM_010815501.3;NM_001101308.1;XM_005219726.4;XM_005219725.4;XM_024978668.1	GO:0003676(nucleic acid binding);GO:0046872(metal ion binding);GO:0046872(metal ion binding)	NA	NA	NA	flt3-interacting zinc finger protein 1 isoform X2 [Bos taurus];flt3-interacting zinc finger protein 1 isoform X1 [Bos taurus]	NA	5.55729	0.792249	7.01457	2.81036	4.43573e-05	0.0138537	up	yes
MSTRG.18655	LOC100848872	XR_003030895.1;XR_003030894.1;XR_003030896.1	NA	NA	NA	NA		NA	3.43542	0.492436	6.97638	2.80248	4.48069e-05	0.0138537	up	yes
MSTRG.13553	NOL4L	XM_025001190.1;XM_025001189.1;XM_015474267.2;XM_025001192.1;XM_015474266.2;XM_025001191.1;XM_015474268.2	GO:0005654(nucleoplasm);GO:0005829(cytosol);GO:0008150(biological_process);GO:0008150(biological_process)	NA	NA	NA	nucleolar protein 4-like isoform X2 [Bos taurus];nucleolar protein 4-like isoform X1 [Bos taurus];TPA: chromosome 20 open reading frame 112-like [Bos taurus];nucleolar protein 4-like isoform X3 [Bos taurus]	NA	99.2223	14.3955	6.89258	2.78504	4.67766e-05	0.0139885	up	yes
MSTRG.25867	ZC4H2	NM_001078111.1;XM_005228264.4	GO:0005634(nucleus);GO:0005737(cytoplasm);GO:0007399(nervous system development);GO:0045211(postsynaptic membrane);GO:0045211(postsynaptic membrane)	NA	NA	NA	PREDICTED: zinc finger C4H2 domain-containing protein isoform X1 [Hipposideros armiger];zinc finger C4H2 domain-containing protein isoform X2 [Desmodus rotundus]	NA	1.57688	0.232398	6.78527	2.76241	5.6566e-05	0.0166432	up	yes
MSTRG.14075	LOC101902490	XM_010812022.3	GO:0003723(RNA binding);GO:0003735(structural constituent of ribosome);GO:0006412(translation);GO:0022625(cytosolic large ribosomal subunit)	03010(Ribosome)	K02924	NA	PREDICTED: 60S ribosomal protein L39 [Bos mutus]	NA	1.6303	12.244	0.133151	-2.90886	6.11089e-05	0.0176944	down	yes
MSTRG.7240	ELOF1	XM_024993810.1;XM_015471989.2;NM_001105508.2;XM_024993809.1	GO:0003746(translation elongation factor activity);GO:0006414(translational elongation);GO:0006414(translational elongation)	NA	NA	NA	transcription elongation factor 1 homolog isoform X1 [Bos taurus];PREDICTED: transcription elongation factor 1 homolog isoform X1 [Manis javanica]	NA	9.4766	1.44281	6.56818	2.71549	6.33495e-05	0.0177788	up	yes
MSTRG.8774	STC1	NM_176669.3	GO:0001886(endothelial cell morphogenesis);GO:0003421(growth plate cartilage axis specification);GO:0005179(hormone activity);GO:0005615(extracellular space);GO:0005634(nucleus);GO:0005737(cytoplasm);GO:0006874(cellular calcium ion homeostasis);GO:0010596(negative regulation of endothelial cell migration);GO:0035988(chondrocyte proliferation);GO:0044070(regulation of anion transport);GO:0051926(n…	NA	NA	NA	PREDICTED: stanniocalcin-1 [Ovis aries musimon]	NA	9.01974	66.7108	0.135207	-2.88676	6.84382e-05	0.0186336	down	yes
MSTRG.4270	CYCS	NM_001046061.2;XM_010804321.3	GO:0005758(mitochondrial intermembrane space);GO:0006122(mitochondrial electron transport, ubiquinol to cytochrome c);GO:0006123(mitochondrial electron transport, cytochrome c to oxygen);GO:0043280(positive regulation of cysteine-type endopeptidase activity involved in apoptotic process);GO:0009055(electron transfer activity);GO:0020037(heme binding);GO:0046872(metal ion binding);GO:0070469(respi…	04210(Apoptosis);04215(Apoptosis - multiple species);04115(p53 signaling pathway);05200(Pathways in cancer);05210(Colorectal cancer);05222(Small cell lung cancer);05010(Alzheimer disease);05012(Parkinson disease);05014(Amyotrophic lateral sclerosis (ALS));05016(Huntington disease);05416(Viral myocarditis);04932(Non-alcoholic fatty liver disease (NAFLD));05134(Legionellosis);05152(Tuberculosis);05…	K08738	NA	cytochrome c-like [Physeter catodon];cytochrome c [Bos taurus]	NA	2.9656	21.685	0.136758	-2.8703	7.98176e-05	0.0214122	down	yes
MSTRG.19005	CBX4	XM_010816642.3;XM_024980998.1	GO:0000122(negative regulation of transcription by RNA polymerase II);GO:0003682(chromatin binding);GO:0003727(single-stranded RNA binding);GO:0016604(nuclear body);GO:0016925(protein sumoylation);GO:0019789(SUMO transferase activity);GO:0019899(enzyme binding);GO:0032183(SUMO binding);GO:0035064(methylated histone binding);GO:0035102(PRC1 complex);GO:0044212(transcription regulatory region DNA b…	NA	NA	NA	PREDICTED: E3 SUMO-protein ligase CBX4 [Capra hircus];E3 SUMO-protein ligase CBX4 isoform X2 [Bos taurus]	NA	0.920303	0.142808	6.44432	2.68803	8.27815e-05	0.0218855	up	yes
MSTRG.10607	APH1B	XM_015473148.2;XM_010809264.3;XM_010809266.3;XM_010809267.3;NM_001191403.1;XM_024997603.1	GO:0005515(protein binding);GO:0005886(plasma membrane);GO:0007219(Notch signaling pathway);GO:0007220(Notch receptor processing);GO:0008233(peptidase activity);GO:0016021(integral component of membrane);GO:0016485(protein processing);GO:0030133(transport vesicle);GO:0031293(membrane protein intracellular domain proteolysis);GO:0035333(Notch receptor processing, ligand-dependent);GO:0043065(posit…	04330(Notch signaling pathway);05010(Alzheimer disease);05010(Alzheimer disease)	K06172	NA	PREDICTED: gamma-secretase subunit APH-1B [Pantholops hodgsonii];gamma-secretase subunit APH-1B isoform X3 [Bos taurus];gamma-secretase subunit APH-1B [Bos taurus];gamma-secretase subunit APH-1B isoform X2 [Bos taurus]	NA	0.327472	2.39012	0.137011	-2.86764	8.90758e-05	0.0228722	down	yes
MSTRG.24123	VSIR	NM_001080347.1	GO:0002725(negative regulation of T cell cytokine production);GO:0005886(plasma membrane);GO:0005911(cell-cell junction);GO:0009897(external side of plasma membrane);GO:0009986(cell surface);GO:0016021(integral component of membrane);GO:0030509(BMP signaling pathway);GO:0030513(positive regulation of BMP signaling pathway);GO:0048863(stem cell differentiation);GO:2000562(negative regulation of CD…	NA	NA	NA	V-type immunoglobulin domain-containing suppressor of T-cell activation [Bos taurus]	NA	2.36824	0.374696	6.32044	2.66002	9.0275e-05	0.0228722	up	yes
MSTRG.4832	LUM	NM_173934.1;XM_005206042.2	GO:0005518(collagen binding);GO:0005583(fibrillar collagen trimer);GO:0005615(extracellular space);GO:0007409(axonogenesis);GO:0007601(visual perception);GO:0030199(collagen fibril organization);GO:0032914(positive regulation of transforming growth factor beta1 production);GO:0045944(positive regulation of transcription by RNA polymerase II);GO:0070062(extracellular exosome);GO:0070062(extracellu…	05205(Proteoglycans in cancer);05205(Proteoglycans in cancer)	K08122	NA	lumican precursor [Bos taurus]	NA	0.288889	2.06181	0.140114	-2.83533	9.57223e-05	0.0239201	down	yes
MSTRG.19763	LOC112443225	XM_024982264.1;XM_024982265.1	GO:0005102(receptor binding);GO:0009446(putrescine biosynthetic process);GO:0009447(putrescine catabolic process);GO:0046203(spermidine catabolic process);GO:0046208(spermine catabolic process);GO:0046592(polyamine oxidase activity);GO:0055114(oxidation-reduction process);GO:1901307(positive regulation of spermidine biosynthetic process);GO:1901307(positive regulation of spermidine biosynthetic p…	04146(Peroxisome);04146(Peroxisome)	K00308	EC:1.5.3.13	balbiani ring protein 2 [Bos taurus]	NA	24.9835	4.10406	6.08749	2.60585	0.00010887	0.0264853	up	yes
MSTRG.2481	LOC787691	gene-LOC787691	GO:0004930(G-protein coupled receptor activity);GO:0004984(olfactory receptor activity);GO:0005549(odorant binding);GO:0005886(plasma membrane);GO:0007186(G-protein coupled receptor signaling pathway);GO:0016021(integral component of membrane);GO:0050911(detection of chemical stimulus involved in sensory perception of smell)	04740(Olfactory transduction)	K04257	NA	PREDICTED: LOW QUALITY PROTEIN: olfactory receptor 5D16-like [Bison bison bison]	NA	75.4489	12.3674	6.10065	2.60896	0.000109059	0.0264853	up	yes
MSTRG.13676	PTPRT	XM_025001252.1;XM_025001259.1;XM_025001261.1;XM_025001256.1;XM_025001260.1;XM_025001254.1;XM_025001262.1;XM_025001253.1;XM_025001258.1;XM_025001257.1	GO:0004725(protein tyrosine phosphatase activity);GO:0016021(integral component of membrane);GO:0035335(peptidyl-tyrosine dephosphorylation);GO:0016020(membrane);GO:0016790(thiolester hydrolase activity);GO:0051393(alpha-actinin binding);GO:0005515(protein binding);GO:0005886(plasma membrane);GO:0006470(protein dephosphorylation);GO:0007155(cell adhesion);GO:0007156(homophilic cell adhesion via p…	NA	NA	NA	receptor-type tyrosine-protein phosphatase T isoform X1 [Bos taurus];receptor-type tyrosine-protein phosphatase T isoform X7 [Bos taurus];receptor-type tyrosine-protein phosphatase T isoform X9 [Bos taurus];receptor-type tyrosine-protein phosphatase T isoform X4 [Bos taurus];receptor-type tyrosine-protein phosphatase T isoform X8 [Bos taurus];receptor-type tyrosine-protein phosphatase T isoform X…	NA	8.20847	1.29564	6.33547	2.66345	0.000110344	0.0264853	up	yes
MSTRG.1210	RUNX1	XM_015473952.2;XM_024989857.1;XM_024989859.1;XM_005202080.4;XM_005202079.4;NM_001256578.1	GO:0000977(RNA polymerase II regulatory region sequence-specific DNA binding);GO:0000981(RNA polymerase II transcription factor activity, sequence-specific DNA binding);GO:0001047(core promoter binding);GO:0001228(transcriptional activator activity, RNA polymerase II transcription regulatory region sequence-specific DNA binding);GO:0001503(ossification);GO:0002062(chondrocyte differentiation);GO:…	04530(Tight junction);04659(Th17 cell differentiation);05200(Pathways in cancer);05202(Transcriptional misregulation in cancers);05221(Acute myeloid leukemia);05220(Chronic myeloid leukemia);05220(Chronic myeloid leukemia)	K08367	NA	runt-related transcription factor 1 isoform X4 [Bos taurus];runt-related transcription factor 1 isoform X2 [Bos taurus];runt-related transcription factor 1 isoform X3 [Bos taurus];runt-related transcription factor 1 isoform X5 [Bos taurus];runt-related transcription factor 1 [Bos taurus]	NA	4.71297	0.78542	6.00057	2.5851	0.000118883	0.0278389	up	yes
MSTRG.25721	TIMP1	NM_174471.3;XM_005228099.2	GO:0002020(protease binding);GO:0005125(cytokine activity);GO:0005604(basement membrane);GO:0005615(extracellular space);GO:0008083(growth factor activity);GO:0008191(metalloendopeptidase inhibitor activity);GO:0008284(positive regulation of cell proliferation);GO:0009725(response to hormone);GO:0010951(negative regulation of endopeptidase activity);GO:0034097(response to cytokine);GO:0043086(neg…	04066(HIF-1 signaling pathway);04066(HIF-1 signaling pathway)	K16451	NA	metalloproteinase inhibitor 1 isoform X1 [Bos taurus]	NA	4.28076	29.3612	0.145797	-2.77797	0.000119035	0.0278389	down	yes
MSTRG.17932	SMIM17;LOC509356	XM_015458498.2;XR_813035.3;XM_003587347.5;XM_015458496.2	GO:0016021(integral component of membrane);GO:0016021(integral component of membrane)	NA	NA	NA	small integral membrane protein 17 isoform X2 [Bos taurus];LOW QUALITY PROTEIN: zinc finger protein 28 homolog [Bubalus bubalis];small integral membrane protein 17 isoform X3 [Bos taurus];small integral membrane protein 17 isoform X1 [Bos taurus]	NA	9.04381	1.40929	6.41727	2.68196	0.000124871	0.0288341	up	yes
MSTRG.19069	TRIM47	XM_005221278.3;XM_005221276.3;NM_001193197.2;XM_024980505.1;XM_005221277.3	GO:0005737(cytoplasm);GO:0008270(zinc ion binding);GO:0008270(zinc ion binding)	NA	NA	NA	tripartite motif-containing protein 47 isoform X3 [Bos taurus];tripartite motif-containing protein 47 isoform X1 [Bos taurus];tripartite motif-containing protein 47 [Bos taurus];tripartite motif-containing protein 47 isoform X4 [Bos taurus];tripartite motif-containing protein 47 isoform X2 [Bos taurus]	NA	13.0746	2.15601	6.06425	2.60033	0.000130854	0.029838	up	yes
MSTRG.18263	RPL23A;LOC112442803;LOC112442792	NM_001045958.2;XR_003031093.1;XR_003031085.1	GO:0000027(ribosomal large subunit assembly);GO:0003735(structural constituent of ribosome);GO:0006412(translation);GO:0022625(cytosolic large ribosomal subunit)	03010(Ribosome)	K02893	NA	PREDICTED: 60S ribosomal protein L23a [Capra hircus]	NA	23.5485	4.02441	5.85142	2.54879	0.00013836	0.0308855	up	yes
MSTRG.4708	DPP6	XM_024990441.1;XM_024990444.1;XM_024990443.1;NM_174040.2	GO:0005886(plasma membrane);GO:0006508(proteolysis);GO:0008076(voltage-gated potassium channel complex);GO:0008236(serine-type peptidase activity);GO:0008239(dipeptidyl-peptidase activity);GO:0015459(potassium channel regulator activity);GO:0072659(protein localization to plasma membrane);GO:1901379(regulation of potassium ion transmembrane transport);GO:1901379(regulation of potassium ion transm…	NA	NA	NA	dipeptidyl aminopeptidase-like protein 6 isoform X1 [Bos taurus];dipeptidyl aminopeptidase-like protein 6 isoform X3 [Bos taurus];dipeptidyl aminopeptidase-like protein 6 isoform X2 [Bos taurus];dipeptidyl aminopeptidase-like protein 6 [Bos taurus]	NA	1.11972	0.179935	6.22294	2.6376	0.000138834	0.0308855	up	yes
MSTRG.25283	ARMCX6	XM_005227803.4;XM_005227799.4;XM_010821671.3;XM_005227796.4;XM_005227801.4;NM_001078125.1;XM_024988291.1;XM_005227800.4;XM_005227798.4;XM_005227797.4;XM_024988289.1;XM_005227804.4;XM_010821670.3;XM_010821674.3;XM_024988292.1;XM_010821673.3;XM_015461557.2;XM_024988288.1;XM_005227802.4	GO:0016021(integral component of membrane);GO:0016021(integral component of membrane)	NA	NA	NA	protein ARMCX6 [Bos taurus]	NA	1.87683	0.308449	6.08473	2.60519	0.000144801	0.0318247	up	yes
MSTRG.17448	ZFP30	NM_001102539.1;XM_024977903.1	GO:0003676(nucleic acid binding);GO:0003700(DNA binding transcription factor activity);GO:0005622(intracellular);GO:0006355(regulation of transcription, DNA-templated);GO:0046872(metal ion binding);GO:0046872(metal ion binding)	NA	NA	NA	zinc finger protein 30 homolog [Bos taurus];zinc finger protein 30 homolog isoform X1 [Bos taurus]	NA	33.1177	223.884	0.147923	-2.75708	0.000149459	0.0320757	down	yes
MSTRG.3086	VCAM1;LOC534578	XM_005204079.4;NM_174484.1;NM_001101158.1	GO:0016021(integral component of membrane);GO:0016021(integral component of membrane)	04064(NF-kappa B signaling pathway);04668(TNF signaling pathway);04514(Cell adhesion molecules (CAMs));04670(Leukocyte transendothelial migration);05418(Fluid shear stress and atherosclerosis);04933(AGE-RAGE signaling pathway in diabetic complications);05166(HTLV-I infection);05144(Malaria);05143(African trypanosomiasis);05143(African trypanosomiasis)	K06527	NA	vascular cell adhesion molecule 1 isoform X1 [Bos taurus];vascular cell adhesion molecule 1 precursor [Bos taurus];vascular cell adhesion molecule 1-like precursor [Bos taurus]	NA	1.05761	7.12107	0.148518	-2.75129	0.000152878	0.032428	down	yes
MSTRG.16438	RHOF	XM_024977479.1;XM_024977480.1;XM_024977476.1;NM_001040602.2;XM_024977477.1;XM_024977481.1;XM_005217943.4;XM_024977475.1;XM_010813982.3;XM_024977478.1;XM_005217949.4;XM_005217945.4	GO:0005525(GTP binding);GO:0005737(cytoplasm);GO:0005856(cytoskeleton);GO:0005886(plasma membrane);GO:0007015(actin filament organization);GO:0007264(small GTPase mediated signal transduction);GO:0070062(extracellular exosome);GO:0070062(extracellular exosome)	NA	NA	NA	PREDICTED: rho-related GTP-binding protein RhoF [Bos mutus];PREDICTED: rho-related GTP-binding protein RhoF [Capra hircus]	NA	1.26628	8.48855	0.149175	-2.74492	0.000158182	0.0331673	down	yes
MSTRG.14807	MICAL2	XM_010812542.3;XM_010812538.3;XM_010812543.3;XM_010812544.3;XM_024975804.1;XM_005216092.4;XM_010812541.3;XM_010812546.3;XM_002693051.6;XM_005216093.4;XM_010812547.3;XM_010812545.3	GO:0003779(actin binding);GO:0005634(nucleus);GO:0008270(zinc ion binding);GO:0010735(positive regulation of transcription via serum response element binding);GO:0016709(oxidoreductase activity, acting on paired donors, with incorporation or reduction of molecular oxygen, NAD(P)H as one donor, and incorporation of one atom of oxygen);GO:0019417(sulfur oxidation);GO:0030042(actin filament depolyme…	NA	NA	NA	F-actin-monooxygenase MICAL2 isoform X3 [Bos taurus];F-actin-monooxygenase MICAL2 isoform X1 [Bos taurus];F-actin-monooxygenase MICAL2 isoform X4 [Bos taurus];F-actin-monooxygenase MICAL2 isoform X5 [Bos taurus];F-actin-monooxygenase MICAL2 isoform X7 [Bos taurus];F-actin-monooxygenase MICAL2 isoform X2 [Bos taurus];F-actin-monooxygenase MICAL2 isoform X8 [Bos taurus];F-actin-monooxygenase MICAL2…	NA	0.605364	4.21503	0.14362	-2.79967	0.00016579	0.0343675	down	yes
MSTRG.19	LOC787710	gene-LOC787710	GO:0004984(olfactory receptor activity);GO:0005549(odorant binding);GO:0007186(G-protein coupled receptor signaling pathway);GO:0016021(integral component of membrane);GO:0050911(detection of chemical stimulus involved in sensory perception of smell)	04740(Olfactory transduction)	K04257	NA	PREDICTED: LOW QUALITY PROTEIN: olfactory receptor 5L1-like [Bos indicus]	NA	11.8111	2.01335	5.8664	2.55248	0.000175629	0.035998	up	yes
MSTRG.3836	COBL;LOC112446350	XM_024990960.1;XR_003034273.1	GO:0000578(embryonic axis specification);GO:0001726(ruffle);GO:0001757(somite specification);GO:0001843(neural tube closure);GO:0001889(liver development);GO:0003785(actin monomer binding);GO:0005884(actin filament);GO:0005886(plasma membrane);GO:0005938(cell cortex);GO:0016020(membrane);GO:0030041(actin filament polymerization);GO:0030424(axon);GO:0030425(dendrite);GO:0030903(notochord developme…	NA	NA	NA	protein cordon-bleu [Bos taurus]	NA	1.34824	0.224572	6.00362	2.58583	0.000178144	0.0361079	up	yes
MSTRG.4385	LOC112446347	XM_024990952.1	NA	NA	NA	NA	uncharacterized protein LOC112446347 [Bos taurus]	NA	13.2816	2.33744	5.68212	2.50643	0.000182385	0.0365269	up	yes
MSTRG.10781	CYP19A1;LOC503858	NM_174305.1;NR_003052.2	GO:0002677(negative regulation of chronic inflammatory response);GO:0005506(iron ion binding);GO:0005783(endoplasmic reticulum);GO:0008209(androgen metabolic process);GO:0010760(negative regulation of macrophage chemotaxis);GO:0016021(integral component of membrane);GO:0020037(heme binding);GO:0055114(oxidation-reduction process);GO:0060736(prostate gland growth);GO:0070330(aromatase activity);GO…	00140(Steroid hormone biosynthesis);04913(Ovarian Steroidogenesis);04913(Ovarian Steroidogenesis)	K07434	EC:1.14.14.14	PREDICTED: aromatase [Bos indicus];PREDICTED: LOW QUALITY PROTEIN: aromatase-like [Capra hircus]	NA	12.6991	81.978	0.154908	-2.69051	0.000184216	0.0365269	down	yes
MSTRG.5747	PTMS	NM_001104999.1	NA	NA	NA	NA		NA	3.71583	0.670108	5.54512	2.47122	0.000205162	0.0402425	up	yes
MSTRG.17093	MT1E	NM_001114857.2	GO:0046872(metal ion binding)	NA	NA	NA	PREDICTED: uncharacterized protein LOC102142606 isoform X1 [Macaca fascicularis]	NA	1.08788	6.90736	0.157496	-2.66661	0.000211156	0.0405465	down	yes
MSTRG.3631	ZNF691	XM_005204773.4;NM_001075962.1	GO:0003676(nucleic acid binding);GO:0046872(metal ion binding);GO:0046872(metal ion binding)	NA	NA	NA	Zinc finger protein 691, partial [Bos mutus];zinc finger protein 691 isoform X1 [Odocoileus virginianus texanus]	NA	1.04718	0.18526	5.65247	2.49888	0.000220683	0.0419343	up	yes
MSTRG.10518	LOC112441456	XR_003036805.1	GO:0000054(ribosomal subunit export from nucleus);GO:0003924(GTPase activity);GO:0005525(GTP binding);GO:0005634(nucleus);GO:0005635(nuclear envelope);GO:0005737(cytoplasm);GO:0006606(protein import into nucleus);GO:0007264(small GTPase mediated signal transduction);GO:0042470(melanosome);GO:0051301(cell division)	03013(RNA transport);03008(Ribosome biogenesis in eukaryotes);05166(HTLV-I infection);05169(Epstein-Barr virus infection)	K07936	NA	GTP-binding nuclear protein Ran, partial [Bos mutus]	NA	39.4931	246.696	0.160088	-2.64306	0.000254666	0.0474043	down	yes
MSTRG.23502	GRK5	NM_174331.2;XM_010820077.3	GO:0004674(protein serine/threonine kinase activity);GO:0004703(G-protein coupled receptor kinase activity);GO:0005524(ATP binding);GO:0005737(cytoplasm);GO:0005886(plasma membrane);GO:0005925(focal adhesion);GO:0006915(apoptotic process);GO:0007217(tachykinin receptor signaling pathway);GO:0008284(positive regulation of cell proliferation);GO:0008289(lipid binding);GO:0016055(Wnt signaling pathw…	04144(Endocytosis);04062(Chemokine signaling pathway);05032(Morphine addiction);05032(Morphine addiction)	K08291	EC:2.7.11.16	G protein-coupled receptor kinase 5 [Bos taurus];G protein-coupled receptor kinase 5 isoform X1 [Bos taurus]	NA	1.47039	9.49459	0.154866	-2.69091	0.000292833	0.0534186	down	yes
MSTRG.15464	ZBTB18	NM_001078016.1;XM_024976368.1;XM_024976370.1;XM_024976367.1	GO:0003676(nucleic acid binding);GO:0046872(metal ion binding);GO:0046872(metal ion binding)	NA	NA	NA	zinc finger and BTB domain-containing protein 18 isoform X1 [Meriones unguiculatus];zinc finger protein 238, partial [Mus musculus];zinc finger and BTB domain-containing protein 18 [Bos taurus];zinc finger and BTB domain-containing protein 18 isoform X1 [Octodon degus]	NA	25.5024	4.78149	5.33357	2.4151	0.000309619	0.0553733	up	yes
MSTRG.17495	SERTAD3	XM_005219035.4;NM_001077008.1;XM_024978613.1;XM_005219036.4	GO:0005730(nucleolus);GO:0030308(negative regulation of cell growth);GO:0045893(positive regulation of transcription, DNA-templated);GO:0045893(positive regulation of transcription, DNA-templated)	NA	NA	NA	SERTA domain-containing protein 3 isoform X1 [Bos taurus];SERTA domain-containing protein 3 isoform X2 [Bos taurus]	NA	2.92595	0.550044	5.31948	2.41129	0.000322388	0.0570971	up	yes
MSTRG.13770	SULF2	XM_015474168.2;XM_005214760.4;XM_010811496.3;XM_010811497.3;XM_005214757.4;XM_025000701.1;XM_010811495.3;XM_005214756.4;NM_001192938.2;XM_005214758.4;XM_025000702.1	GO:0002063(chondrocyte development);GO:0003094(glomerular filtration);GO:0004065(arylsulfatase activity);GO:0005509(calcium ion binding);GO:0005783(endoplasmic reticulum);GO:0005794(Golgi apparatus);GO:0005886(plasma membrane);GO:0008449(N-acetylglucosamine-6-sulfatase activity);GO:0009611(response to wounding);GO:0009986(cell surface);GO:0010575(positive regulation of vascular endothelial growth…	NA	NA	NA	extracellular sulfatase Sulf-2 isoform X1 [Bos taurus];extracellular sulfatase Sulf-2 isoform X3 [Bos taurus];extracellular sulfatase Sulf-2 isoform X4 [Bos taurus];extracellular sulfatase Sulf-2 isoform X2 [Bos taurus];extracellular sulfatase Sulf-2 precursor [Bos taurus]	NA	2.52721	0.475129	5.31899	2.41115	0.000336753	0.0590678	up	yes
MSTRG.844	LOC112448335	XR_003036705.1	NA	NA	NA	NA		NA	474.999	92.9723	5.10903	2.35305	0.000387613	0.0657671	up	yes
MSTRG.24468	LDHA	XM_005226739.3;XM_010820867.2;NM_174099.2	GO:0004459(L-lactate dehydrogenase activity);GO:0005634(nucleus);GO:0005737(cytoplasm);GO:0005975(carbohydrate metabolic process);GO:0016020(membrane);GO:0019752(carboxylic acid metabolic process);GO:0021762(substantia nigra development);GO:0055114(oxidation-reduction process);GO:0070062(extracellular exosome);GO:0070062(extracellular exosome)	00010(Glycolysis / Gluconeogenesis);00620(Pyruvate metabolism);00640(Propanoate metabolism);00270(Cysteine and methionine metabolism);04922(Glucagon signaling pathway);04922(Glucagon signaling pathway)	K00016	EC:1.1.1.27	L-lactate dehydrogenase A chain isoform X1 [Bos indicus x Bos taurus];L-lactate dehydrogenase A chain isoform X1 [Bos taurus]	NA	8.92516	52.0231	0.171561	-2.5432	0.000389367	0.0657671	down	yes
MSTRG.16504	TESC	XM_005217999.4;XM_002694586.6;XM_005218000.4;XM_010814048.3	GO:0000287(magnesium ion binding);GO:0001726(ruffle);GO:0004860(protein kinase inhibitor activity);GO:0005509(calcium ion binding);GO:0005515(protein binding);GO:0005634(nucleus);GO:0005737(cytoplasm);GO:0005886(plasma membrane);GO:0006469(negative regulation of protein kinase activity);GO:0008285(negative regulation of cell proliferation);GO:0010628(positive regulation of gene expression);GO:001…	NA	NA	NA	TPA: tescalcin-like [Bos taurus]	NA	6.03112	1.13256	5.32521	2.41284	0.000414359	0.0675426	up	yes
MSTRG.17128	ADGRG1	XM_024978089.1;XM_024978087.1;XM_024978085.1;XM_024978088.1;XM_024978086.1;NM_001083656.1;XM_024978084.1	GO:0001525(angiogenesis);GO:0004930(G-protein coupled receptor activity);GO:0005518(collagen binding);GO:0005622(intracellular);GO:0007166(cell surface receptor signaling pathway);GO:0007186(G-protein coupled receptor signaling pathway);GO:0007266(Rho protein signal transduction);GO:0008285(negative regulation of cell proliferation);GO:0010573(vascular endothelial growth factor production);GO:001…	NA	NA	NA	adhesion G-protein coupled receptor G1 isoform X1 [Bubalus bubalis];adhesion G-protein coupled receptor G1 isoform X4 [Bos taurus];adhesion G-protein coupled receptor G1 isoform X2 [Bos taurus];adhesion G-protein coupled receptor G1 isoform X1 [Bos taurus]	NA	1.58716	9.29751	0.170708	-2.5504	0.00041469	0.0675426	down	yes
MSTRG.16	LOC104971400;LOC112447083;LOC112447011	gene-LOC104971400;gene-LOC112447083;gene-LOC112447011	GO:0004930(G-protein coupled receptor activity);GO:0004984(olfactory receptor activity);GO:0005549(odorant binding);GO:0005886(plasma membrane);GO:0007186(G-protein coupled receptor signaling pathway);GO:0016021(integral component of membrane);GO:0050911(detection of chemical stimulus involved in sensory perception of smell);GO:0005783(endoplasmic reticulum)	04740(Olfactory transduction);04740(Olfactory transduction)	K04257	NA	PREDICTED: LOW QUALITY PROTEIN: olfactory receptor 5D18-like [Bison bison bison];OR5D16 [Homo sapiens];coiled-coil domain-containing protein 3 precursor [Bos taurus]	NA	29.4918	5.86688	5.02683	2.32965	0.000419184	0.0676703	up	yes
MSTRG.9145	ASTN2	XM_024996355.1;XM_024996356.1;XM_024996359.1;XM_024996357.1;XM_024996360.1	GO:0005768(endosome);GO:0016021(integral component of membrane);GO:0060187(cell pole);GO:2000009(negative regulation of protein localization to cell surface);GO:0005509(calcium ion binding);GO:0005515(protein binding);GO:0005737(cytoplasm);GO:0015031(protein transport);GO:0016020(membrane);GO:0031410(cytoplasmic vesicle);GO:0043533(inositol 1,3,4,5 tetrakisphosphate binding);GO:0046872(metal ion …	NA	NA	NA	astrotactin-2 isoform X1 [Bos taurus];astrotactin-2 isoform X2 [Bos taurus];astrotactin-2 isoform X4 [Bos taurus];astrotactin-2 isoform X3 [Bos taurus];PREDICTED: astrotactin-2 isoform X5 [Chlorocebus sabaeus]	NA	71.9791	14.5529	4.94603	2.30627	0.000480456	0.0762128	up	yes
MSTRG.1344	LOC524236	XM_005202243.4	GO:0000786(nucleosome);GO:0000790(nuclear chromatin);GO:0003677(DNA binding);GO:0006342(chromatin silencing);GO:0046982(protein heterodimerization activity)	04217(Necroptosis);05322(Systemic lupus erythematosus);05034(Alcoholism)	K11251	NA	histone H2A type 1-B/E [Bos taurus]	NA	56.3783	11.085	5.08599	2.34653	0.000525477	0.0812351	up	yes
MSTRG.23774	LEPROTL1	XM_015460867.2;NM_001037462.2	GO:0016021(integral component of membrane);GO:0016021(integral component of membrane)	NA	NA	NA	leptin receptor overlapping transcript-like 1 isoform X1 [Bos taurus];leptin receptor overlapping transcript-like 1 isoform X1 [Pteropus vampyrus]	NA	22.315	125.144	0.178314	-2.4875	0.000537019	0.0823219	down	yes
MSTRG.11559	RHOQ	XM_024998248.1;NM_001205498.1	GO:0003924(GTPase activity);GO:0005522(profilin binding);GO:0005525(GTP binding);GO:0005884(actin filament);GO:0005886(plasma membrane);GO:0007264(small GTPase mediated signal transduction);GO:0008286(insulin receptor signaling pathway);GO:0008360(regulation of cell shape);GO:0030866(cortical actin cytoskeleton organization);GO:0032427(GBD domain binding);GO:0045121(membrane raft);GO:0045944(posi…	04910(Insulin signaling pathway);04910(Insulin signaling pathway)	K07194	NA	ras homolog gene family, member Q, partial [Mus musculus]	NA	3.45622	0.688236	5.02186	2.32822	0.000567615	0.086287	up	yes
MSTRG.12630	SACS	XM_025000089.1;XM_025000090.1;XM_025000091.1;XM_015473836.2	GO:0005634(nucleus);GO:0005739(mitochondrion);GO:0030544(Hsp70 protein binding);GO:0051087(chaperone binding);GO:0070628(proteasome binding);GO:0090084(negative regulation of inclusion body assembly);GO:0090084(negative regulation of inclusion body assembly)	NA	NA	NA	sacsin isoform X2 [Bos taurus];sacsin isoform X3 [Bos taurus];sacsin isoform X1 [Bos taurus]	NA	2.0699	11.38	0.18189	-2.45886	0.000621294	0.0928988	down	yes
MSTRG.24282	LOC112444744	XR_003033094.1	GO:0005515(protein binding);GO:0016032(viral process);GO:0019899(enzyme binding)	NA	NA	NA	uncharacterized protein LOC112445012 [Bos taurus]	NA	4.20622	0.87344	4.81569	2.26774	0.000635772	0.0939794	up	yes
MSTRG.20544	BHLHE40	NM_001024929.1;XM_024982503.1	GO:0000122(negative regulation of transcription by RNA polymerase II);GO:0001102(RNA polymerase II activating transcription factor binding);GO:0003714(transcription corepressor activity);GO:0005730(nucleolus);GO:0005794(Golgi apparatus);GO:0006351(transcription, DNA-templated);GO:0019904(protein domain specific binding);GO:0032922(circadian regulation of gene expression);GO:0042803(protein homodi…	04710(Circadian rhythm);04710(Circadian rhythm)	K03729	NA	unnamed protein product, partial [Gulo gulo];class E basic helix-loop-helix protein 40 isoform X1 [Bos taurus]	NA	1.34602	7.60378	0.17702	-2.49802	0.000647696	0.0945222	down	yes
MSTRG.21546	LOC785873	XM_002697339.6	GO:0005737(cytoplasm);GO:0008270(zinc ion binding);GO:0045087(innate immune response);GO:0046597(negative regulation of viral entry into host cell);GO:0051091(positive regulation of DNA binding transcription factor activity);GO:1902187(negative regulation of viral release from host cell)	NA	NA	NA	tripartite motif-containing protein 26 [Bos taurus]	NA	16.913	3.53347	4.78652	2.25898	0.000655305	0.0948737	up	yes
MSTRG.21122	KHDRBS2	XM_005223283.4;XM_024983847.1;XR_003032119.1;XM_024983848.1;XM_010818075.3;XR_003032120.1	GO:0008143(poly(A) binding);GO:0008266(poly(U) RNA binding);GO:0017124(SH3 domain binding);GO:0042169(SH2 domain binding);GO:0046982(protein heterodimerization activity);GO:0046982(protein heterodimerization activity)	NA	NA	NA	KH domain-containing, RNA-binding, signal transduction-associated protein 2 isoform X1 [Bos taurus];KH domain-containing, RNA-binding, signal transduction-associated protein 2 isoform X4 [Bos taurus];KH domain-containing, RNA-binding, signal transduction-associated protein 2 isoform X2 [Bos taurus]	NA	0.822352	0.164579	4.99669	2.32097	0.000665194	0.0955469	up	yes
525174	KIAA1211L	XM_010809793.3;XM_002691169.5;XM_024999298.1;XM_010809796.3;XM_024999296.1;XM_024999295.1;XM_005212411.4;XM_005212405.4;XM_024999294.1;XM_010809797.3;XM_010809794.2	GO:0003674(molecular_function);GO:0005575(cellular_component);GO:0008150(biological_process);GO:0008150(biological_process)	NA	NA	NA	uncharacterized protein KIAA1211-like homolog isoform X1 [Bos taurus];uncharacterized protein KIAA1211-like homolog isoform X3 [Bos taurus];uncharacterized protein KIAA1211-like homolog isoform X2 [Bos taurus];uncharacterized protein KIAA1211-like homolog isoform X6 [Bos taurus];uncharacterized protein KIAA1211-like homolog isoform X4 [Bos taurus]	NA	0.959535	0.194342	4.93736	2.30374	0.000691388	0.0985336	up	yes
MSTRG.11419	PAIP2B	XM_024999264.1;NM_001302949.1;XM_024999263.1	GO:0000900(translation repressor activity, mRNA regulatory element binding);GO:0045947(negative regulation of translational initiation);GO:0045947(negative regulation of translational initiation)	NA	NA	NA	polyadenylate-binding protein-interacting protein 2B isoform X1 [Bubalus bubalis];Polyadenylate-binding protein-interacting protein 2B, partial [Bos mutus];polyadenylate-binding protein-interacting protein 2B isoform X1 [Microcebus murinus]	NA	0.557606	3.01023	0.185237	-2.43256	0.000732881	0.103637	down	yes
530101	GFPT2	NM_001076883.1	GO:0004360(glutamine-fructose-6-phosphate transaminase (isomerizing) activity);GO:0005975(carbohydrate metabolic process);GO:0006002(fructose 6-phosphate metabolic process);GO:0006047(UDP-N-acetylglucosamine metabolic process);GO:0006048(UDP-N-acetylglucosamine biosynthetic process);GO:0006541(glutamine metabolic process);GO:0030246(carbohydrate binding)	00520(Amino sugar and nucleotide sugar metabolism);00250(Alanine, aspartate and glutamate metabolism);04931(Insulin resistance)	K00820	EC:2.6.1.16	glutamine--fructose-6-phosphate aminotransferase [isomerizing] 2 [Bubalus bubalis]	NA	0.466117	2.57218	0.181215	-2.46423	0.000766394	0.107543	down	yes
MSTRG.11890	SLC30A3	NM_001076843.1;XM_024998517.1;XM_024998518.1	GO:0005385(zinc ion transmembrane transporter activity);GO:0005765(lysosomal membrane);GO:0005886(plasma membrane);GO:0010043(response to zinc ion);GO:0016021(integral component of membrane);GO:0030054(cell junction);GO:0030672(synaptic vesicle membrane);GO:0031902(late endosome membrane);GO:0043005(neuron projection);GO:0051050(positive regulation of transport);GO:0061088(regulation of sequester…	NA	NA	NA	zinc transporter 3 [Bos taurus];PREDICTED: zinc transporter 3 isoform X1 [Ovis aries musimon]	NA	4.80577	1.00379	4.78765	2.25932	0.000774882	0.107904	up	yes
MSTRG.8215	ZNF395	XM_024995572.1;XM_024995571.1;XM_024995569.1;XM_024995570.1;NM_001192211.1;XM_024995568.1;XM_015472403.2	GO:0000978(RNA polymerase II proximal promoter sequence-specific DNA binding);GO:0005634(nucleus);GO:0005737(cytoplasm);GO:0046872(metal ion binding);GO:0046872(metal ion binding)	NA	NA	NA	zinc finger protein 395 [Bos taurus];zinc finger protein 395 isoform X1 [Bos taurus]	NA	51.9588	11.226	4.62842	2.21052	0.000806952	0.109408	up	yes
MSTRG.14380	CCNE2	NM_001015665.1;XM_025001683.1;XM_025001684.1	GO:0005634(nucleus);GO:0007049(cell cycle);GO:0051301(cell division);GO:0051301(cell division)	04151(PI3K-Akt signaling pathway);04110(Cell cycle);04114(Oocyte meiosis);04115(p53 signaling pathway);04218(Cellular senescence);05200(Pathways in cancer);05206(MicroRNAs in cancer);05203(Viral carcinogenesis);05226(Gastric cancer);05215(Prostate cancer);05222(Small cell lung cancer);04934(Cushing syndrome);05162(Measles);05161(Hepatitis B);05165(Human papillomavirus infection);05165(Human papil…	K06626	NA	PREDICTED: G1/S-specific cyclin-E2 [Ovis aries musimon]	NA	2.57868	13.7047	0.18816	-2.40996	0.000809675	0.109408	down	yes
MSTRG.23986	ERO1B	XM_024986642.1;NM_001206730.1;XM_024986641.1;XM_010820421.3;XM_024986643.1;XM_024986644.1;XM_024986640.1	GO:0003756(protein disulfide isomerase activity);GO:0005783(endoplasmic reticulum);GO:0015035(protein disulfide oxidoreductase activity);GO:0016020(membrane);GO:0016671(oxidoreductase activity, acting on a sulfur group of donors, disulfide as acceptor);GO:0019471(4-hydroxyproline metabolic process);GO:0022417(protein maturation by protein folding);GO:0030070(insulin processing);GO:0030198(extrace…	04141(Protein processing in endoplasmic reticulum);04141(Protein processing in endoplasmic reticulum)	K10976	EC:1.8.4.-	ERO1-like protein beta isoform X4 [Bos taurus];ERO1-like protein beta isoform X3 [Bos taurus];ERO1-like protein beta isoform X1 [Bos taurus];ERO1-like protein beta isoform X2 [Bos taurus]	NA	1.48241	7.80621	0.189902	-2.39667	0.000840641	0.112063	down	yes
MSTRG.18949	MAFG	XM_005221043.4;XM_005221045.4;NM_001098980.1;XM_005221044.4	GO:0001228(transcriptional activator activity, RNA polymerase II transcription regulatory region sequence-specific DNA binding);GO:0001701(in utero embryonic development);GO:0005634(nucleus);GO:0006357(regulation of transcription by RNA polymerase II);GO:0006366(transcription by RNA polymerase II);GO:0030534(adult behavior);GO:0042127(regulation of cell proliferation);GO:0043565(sequence-specific…	NA	NA	NA	transcription factor MafG isoform X1 [Ovis aries];PREDICTED: transcription factor MafG isoform X1 [Capra hircus]	NA	15.4424	81.5029	0.189471	-2.39995	0.000841606	0.112063	down	yes
MSTRG.23655	SPCS3	XM_024986316.1;NM_001076993.1	GO:0005787(signal peptidase complex);GO:0006465(signal peptide processing);GO:0008233(peptidase activity);GO:0016021(integral component of membrane);GO:0016021(integral component of membrane)	03060(Protein export);03060(Protein export)	K12948	EC:3.4.-.-	signal peptidase complex subunit 3 isoform X1 [Bos taurus];PREDICTED: signal peptidase complex subunit 3 [Capra hircus]	NA	40.2851	208.93	0.192816	-2.3747	0.000904705	0.117047	down	yes
MSTRG.14878	LOC783920	XM_015474717.2	GO:0005525(GTP binding);GO:0005634(nucleus);GO:0005829(cytosol)	03420(Nucleotide excision repair)	K10838	NA	LOW QUALITY PROTEIN: interferon-induced very large GTPase 1-like [Bos taurus]	NA	13.9117	2.93429	4.74106	2.24521	0.000935648	0.118003	up	yes
MSTRG.19344	SREK1IP1	NM_001206619.1;XM_005221483.4	GO:0003676(nucleic acid binding);GO:0008270(zinc ion binding);GO:0008270(zinc ion binding)	NA	NA	NA	protein SREK1IP1 [Bubalus bubalis]	NA	0.268082	1.40718	0.19051	-2.39206	0.000936069	0.118003	down	yes
MSTRG.21984	MEP1B	XM_015460057.2;XM_005224012.4;XM_015460056.2;XM_015460055.2;XM_024984380.1;XM_005224013.4;NM_001144098.1	GO:0004222(metalloendopeptidase activity);GO:0006508(proteolysis);GO:0008270(zinc ion binding);GO:0016021(integral component of membrane);GO:1901998(toxin transport);GO:1901998(toxin transport)	04974(Protein digestion and absorption);04974(Protein digestion and absorption)	K08606	EC:3.4.24.63	meprin A subunit beta precursor [Bos taurus];meprin A subunit beta isoform X1 [Bos taurus]	NA	2.65972	14.2304	0.186904	-2.41963	0.000940321	0.118003	down	yes
MSTRG.3760	ARL4C	NM_001102348.1	GO:0005525(GTP binding);GO:0005737(cytoplasm);GO:0005886(plasma membrane);GO:0007264(small GTPase mediated signal transduction);GO:0032456(endocytic recycling);GO:0043014(alpha-tubulin binding)	NA	NA	NA	PREDICTED: ADP-ribosylation factor-like protein 4C isoform X1 [Lipotes vexillifer]	NA	0.365079	1.90236	0.191908	-2.38151	0.000974646	0.120132	down	yes
MSTRG.24670	BAD	NM_001035459.2;XM_005227186.2;XM_005227185.2;XM_024987322.1	GO:0001836(release of cytochrome c from mitochondria);GO:0005543(phospholipid binding);GO:0005741(mitochondrial outer membrane);GO:0005829(cytosol);GO:0006007(glucose catabolic process);GO:0006919(activation of cysteine-type endopeptidase activity involved in apoptotic process);GO:0008625(extrinsic apoptotic signaling pathway via death domain receptors);GO:0008630(intrinsic apoptotic signaling pa…	04014(Ras signaling pathway);04012(ErbB signaling pathway);04370(VEGF signaling pathway);04024(cAMP signaling pathway);04022(cGMP - PKG signaling pathway);04151(PI3K-Akt signaling pathway);04140(Autophagy - animal);04210(Apoptosis);04510(Focal adhesion);04910(Insulin signaling pathway);04919(Thyroid hormone signaling pathway);04722(Neurotrophin signaling pathway);05200(Pathways in cancer);05203(V…	K02158	NA	Bcl2 antagonist of cell death, partial [Bos mutus]	NA	23.7023	5.27889	4.49002	2.16672	0.000997842	0.121865	up	yes
MSTRG.18083	LOC112442865	XR_003031152.1	NA	NA	NA	NA	hypothetical protein I79_012055 [Cricetulus griseus]	NA	7.00747	1.55935	4.49383	2.16795	0.00100207	0.121865	up	yes
MSTRG.2848	HIST2H2BF	XM_010803087.2	GO:0000788(nuclear nucleosome);GO:0003674(molecular_function);GO:0003677(DNA binding);GO:0005634(nucleus);GO:0005654(nucleoplasm);GO:0005737(cytoplasm);GO:0006334(nucleosome assembly);GO:0046982(protein heterodimerization activity);GO:0070062(extracellular exosome)	05203(Viral carcinogenesis);05322(Systemic lupus erythematosus);05034(Alcoholism)	K11252	NA	PREDICTED: histone H2B type 2-F-like isoform X1 [Ursus maritimus]	NA	20.7282	4.67422	4.43457	2.14879	0.00103726	0.124485	up	yes
MSTRG.9286	SLC17A5	XM_010808342.3;NM_001205974.1;XM_005210644.4;XM_024996683.1	GO:0005764(lysosome);GO:0005765(lysosomal membrane);GO:0005886(plasma membrane);GO:0015136(sialic acid transmembrane transporter activity);GO:0015739(sialic acid transport);GO:0016021(integral component of membrane);GO:1905039(carboxylic acid transmembrane transport);GO:1905039(carboxylic acid transmembrane transport)	04142(Lysosome);04142(Lysosome)	K12301	NA	sialin isoform X2 [Bos taurus];sialin [Bos taurus];sialin isoform X3 [Bos taurus];sialin isoform X1 [Bos taurus]	NA	34.677	176.063	0.196958	-2.34404	0.00105536	0.125829	down	yes
MSTRG.7706	REEP2	NM_001046325.2;XM_024994333.1;XM_005209420.4;XM_024994335.1;XM_024994334.1	GO:0002230(positive regulation of defense response to virus by host);GO:0005783(endoplasmic reticulum);GO:0005789(endoplasmic reticulum membrane);GO:0005881(cytoplasmic microtubule);GO:0005887(integral component of plasma membrane);GO:0031883(taste receptor binding);GO:0032386(regulation of intracellular transport);GO:0032596(protein transport into membrane raft);GO:0050913(sensory perception of …	NA	NA	NA	receptor expression-enhancing protein 2 [Bos taurus];receptor expression-enhancing protein 2 isoform X1 [Bos taurus];receptor expression-enhancing protein 2 isoform X3 [Bos taurus];receptor expression-enhancing protein 2 isoform X2 [Bos taurus]	NA	29.4566	6.59314	4.46776	2.15955	0.00110637	0.131055	up	yes
MSTRG.23005	PDAP1	XM_002698216.6	GO:0005576(extracellular region);GO:0007165(signal transduction);GO:0008283(cell proliferation);GO:0043312(neutrophil degranulation);GO:1904813(ficolin-1-rich granule lumen)	NA	NA	NA	PREDICTED: 28 kDa heat- and acid-stable phosphoprotein [Saimiri boliviensis boliviensis]	NA	11.0292	2.51076	4.39277	2.13513	0.00113326	0.133067	up	yes
MSTRG.17936	MGC157368	NM_001083801.2	NA	NA	NA	NA	uncharacterized protein LOC789809 [Bos taurus]	NA	2.54924	0.572992	4.449	2.15348	0.00113795	0.133067	up	yes
MSTRG.19973	CSPG4	NM_001192782.2	GO:0000187(activation of MAPK activity);GO:0005622(intracellular);GO:0005887(integral component of plasma membrane);GO:0005925(focal adhesion);GO:0007169(transmembrane receptor protein tyrosine kinase signaling pathway);GO:0008283(cell proliferation);GO:0008347(glial cell migration);GO:0009986(cell surface);GO:0016477(cell migration);GO:0019901(protein kinase binding);GO:0035556(intracellular sig…	NA	NA	NA	chondroitin sulfate proteoglycan 4 [Bos indicus x Bos taurus]	NA	9.41858	46.8988	0.200828	-2.31597	0.00118362	0.136181	down	yes
281485	SELL	XM_005216880.4;XM_024976017.1;NM_174182.1	GO:0007155(cell adhesion);GO:0016021(integral component of membrane);GO:0030246(carbohydrate binding);GO:0030246(carbohydrate binding)	04514(Cell adhesion molecules (CAMs));04514(Cell adhesion molecules (CAMs))	K06495	NA	PREDICTED: L-selectin [Bos indicus];L-selectin precursor [Bos taurus]	NA	1.80297	0.396072	4.55214	2.18654	0.00118697	0.136181	up	yes
MSTRG.2754	S100A2	NM_001034367.2	GO:0005509(calcium ion binding);GO:0042802(identical protein binding);GO:0043542(endothelial cell migration)	04657(IL-17 signaling pathway)	K21128	NA	protein S100-A2 isoform X1 [Bos indicus x Bos taurus]	NA	0.455533	2.30572	0.197566	-2.33959	0.00120209	0.136847	down	yes
MSTRG.21528	PPP1R18	NM_001076919.1	GO:0019902(phosphatase binding)	NA	NA	NA	phostensin [Bos taurus]	NA	4.86849	1.10997	4.38613	2.13295	0.00120778	0.136847	up	yes
MSTRG.9296	COL12A1	XM_005210665.4;XM_005210664.4;XM_010808368.3;NM_001206497.1	GO:0005615(extracellular space);GO:0031012(extracellular matrix);GO:0035987(endodermal cell differentiation);GO:0070062(extracellular exosome);GO:0070062(extracellular exosome)	04974(Protein digestion and absorption);04974(Protein digestion and absorption)	K08132	NA	collagen alpha-1(XII) chain precursor [Bos taurus];collagen alpha-1(XII) chain isoform X1 [Bos taurus];PREDICTED: collagen alpha-1(XII) chain isoform X2 [Bison bison bison]	NA	8.36328	41.7748	0.200199	-2.32049	0.00123447	0.138771	down	yes
MSTRG.6	LOC112447010	XM_024993416.1	GO:0005783(endoplasmic reticulum)	NA	NA	NA	uncharacterized protein LOC112447010 [Bos taurus]	NA	1.12068	0.247356	4.53064	2.17971	0.00123998	0.138771	up	yes
MSTRG.21386	SLC29A1	XM_005223409.4;XM_010818176.2;XM_024983522.1;XR_003031990.1;NM_001034398.2;XM_015459795.2;XM_024983521.1	GO:0005337(nucleoside transmembrane transporter activity);GO:0005887(integral component of plasma membrane);GO:0016323(basolateral plasma membrane);GO:0016324(apical plasma membrane);GO:1901642(nucleoside transmembrane transport);GO:1901642(nucleoside transmembrane transport)	NA	NA	NA	equilibrative nucleoside transporter 1 [Bos taurus]	NA	5.24867	25.968	0.202121	-2.30671	0.00125798	0.139079	down	yes
MSTRG.2480	LOC787328	gene-LOC787328	GO:0004984(olfactory receptor activity);GO:0005549(odorant binding);GO:0007186(G-protein coupled receptor signaling pathway);GO:0016021(integral component of membrane);GO:0050911(detection of chemical stimulus involved in sensory perception of smell)	04740(Olfactory transduction)	K04257	NA	PREDICTED: LOW QUALITY PROTEIN: olfactory receptor 5L1-like [Bos indicus]	NA	1.8244	0.410307	4.44642	2.15264	0.00129653	0.142478	up	yes
MSTRG.19641	LOC101908149	XM_024982252.1;XR_003031518.1;XR_003031519.1	GO:0046718(viral entry into host cell);GO:0003677(DNA binding);GO:0003964(RNA-directed DNA polymerase activity);GO:0004523(RNA-DNA hybrid ribonuclease activity);GO:0006278(RNA-dependent DNA biosynthetic process);GO:0006310(DNA recombination);GO:0008270(zinc ion binding);GO:0015074(DNA integration);GO:0090502(RNA phosphodiester bond hydrolysis, endonucleolytic);GO:0090502(RNA phosphodiester bond h…	04740(Olfactory transduction);04740(Olfactory transduction)	K04257	NA	PREDICTED: LOW QUALITY PROTEIN: endogenous retrovirus group K member 6 Pol protein-like, partial [Bos mutus];PREDICTED: uncharacterized protein LOC104984087 [Bison bison bison]	NA	13.4454	3.13929	4.28294	2.0986	0.00131138	0.143246	up	yes
MSTRG.12085	RPL35	NM_001034495.1	GO:0000463(maturation of LSU-rRNA from tricistronic rRNA transcript (SSU-rRNA, 5.8S rRNA, LSU-rRNA));GO:0003729(mRNA binding);GO:0003735(structural constituent of ribosome);GO:0006412(translation);GO:0022625(cytosolic large ribosomal subunit)	03010(Ribosome)	K02918	NA	PREDICTED: 60S ribosomal protein L35 [Bos mutus]	NA	61.6017	14.4918	4.25079	2.08773	0.00134056	0.145417	up	yes
MSTRG.13552	ASXL1	XM_025001184.1;XM_002692288.5;XM_025001188.1;XM_025001185.1;XM_025001186.1	GO:0000122(negative regulation of transcription by RNA polymerase II);GO:0000790(nuclear chromatin);GO:0003007(heart morphogenesis);GO:0003677(DNA binding);GO:0003713(transcription coactivator activity);GO:0003714(transcription corepressor activity);GO:0006351(transcription, DNA-templated);GO:0032526(response to retinoic acid);GO:0035359(negative regulation of peroxisome proliferator activated re…	NA	NA	NA	putative Polycomb group protein ASXL1 isoform X1 [Bos taurus];putative Polycomb group protein ASXL1 isoform X2 [Bos taurus];putative Polycomb group protein ASXL1 isoform X5 [Bos taurus];putative Polycomb group protein ASXL1 isoform X3 [Bos taurus];putative Polycomb group protein ASXL1 isoform X4 [Bos taurus]	NA	186.106	43.731	4.25569	2.08939	0.00134719	0.145417	up	yes
MSTRG.2853	LOC516742	XM_015463022.2;XR_001496275.2	GO:0000786(nucleosome);GO:0003677(DNA binding);GO:0005634(nucleus);GO:0005694(chromosome);GO:0006334(nucleosome assembly);GO:0031492(nucleosomal DNA binding);GO:0046982(protein heterodimerization activity);GO:0000784(nuclear chromosome, telomeric region);GO:0005654(nucleoplasm);GO:0006335(DNA replication-dependent nucleosome assembly);GO:0006336(DNA replication-independent nucleosome assembly);GO…	05203(Viral carcinogenesis);05322(Systemic lupus erythematosus);05034(Alcoholism);05034(Alcoholism)	K11254	NA	uncharacterized protein LOC516742 [Bos taurus];uncharacterized protein LOC112445785, partial [Bos taurus]	NA	96.4627	22.7475	4.24059	2.08427	0.00136753	0.146744	up	yes
MSTRG.13683	OSER1	XM_025000476.1;NM_001015568.1;XM_010811434.3	GO:0070301(cellular response to hydrogen peroxide);GO:0070301(cellular response to hydrogen peroxide)	NA	NA	NA	PREDICTED: oxidative stress-responsive serine-rich protein 1 isoform X1 [Bos indicus]	NA	83.7433	19.6787	4.25553	2.08934	0.001431	0.151769	up	yes
MSTRG.12057	LOC112448833;LOC619026	gene-LOC112448833;XM_024999768.1	GO:0005813(centrosome);GO:0005829(cytosol);GO:0016567(protein ubiquitination);GO:0019005(SCF ubiquitin ligase complex);GO:0031146(SCF-dependent proteasomal ubiquitin-dependent protein catabolic process);GO:0031467(Cul7-RING ubiquitin ligase complex);GO:0004888(transmembrane signaling receptor activity);GO:0004930(G-protein coupled receptor activity);GO:0004984(olfactory receptor activity);GO:0005…	04141(Protein processing in endoplasmic reticulum);04120(Ubiquitin mediated proteolysis);04310(Wnt signaling pathway);04350(TGF-beta signaling pathway);04110(Cell cycle);04114(Oocyte meiosis);04710(Circadian rhythm);05200(Pathways in cancer);05168(Herpes simplex infection);04740(Olfactory transduction)	K03094;K04257	NA	hypothetical protein DV515_00006940 [Erythrura gouldiae];olfactory receptor 1361 [Bos taurus]	NA	0.503338	2.4939	0.201828	-2.3088	0.00152123	0.160407	down	yes
MSTRG.2386	TCEA3	NM_001046360.1;XR_003029399.1;XM_010802578.3	GO:0003677(DNA binding);GO:0005634(nucleus);GO:0006351(transcription, DNA-templated);GO:0006357(regulation of transcription by RNA polymerase II);GO:0008270(zinc ion binding);GO:0032784(regulation of DNA-templated transcription, elongation);GO:0032784(regulation of DNA-templated transcription, elongation)	NA	NA	NA	transcription elongation factor A protein 3 [Bos taurus];transcription elongation factor A protein 3 isoform X1 [Bos taurus]	NA	3.48749	0.830519	4.19917	2.0701	0.00153886	0.160938	up	yes
MSTRG.20528	LOC112443504	XR_003031898.1	GO:0005886(plasma membrane);GO:0031225(anchored component of membrane);GO:0043395(heparan sulfate proteoglycan binding)	NA	NA	NA	reverse transcriptase-like [Bos taurus]	NA	0.308828	1.50164	0.20566	-2.28166	0.00154391	0.160938	down	yes
MSTRG.21743	LOC104975684	XM_010818515.3	GO:0000786(nucleosome);GO:0000790(nuclear chromatin);GO:0003677(DNA binding);GO:0006342(chromatin silencing);GO:0046982(protein heterodimerization activity)	04217(Necroptosis);05322(Systemic lupus erythematosus);05034(Alcoholism)	K11251	NA	hypothetical protein PANDA_016839, partial [Ailuropoda melanoleuca]	NA	594.101	143.047	4.15318	2.05422	0.00156963	0.161862	up	yes
MSTRG.18429	GPS2	XM_005220227.4;NM_001075774.2	GO:0000122(negative regulation of transcription by RNA polymerase II);GO:0003714(transcription corepressor activity);GO:0005634(nucleus);GO:0017053(transcriptional repressor complex);GO:0046329(negative regulation of JNK cascade);GO:0046329(negative regulation of JNK cascade)	05166(HTLV-I infection);05166(HTLV-I infection)	K15307	NA	NEURL4 [Cervus elaphus hippelaphus]	NA	137.203	32.1549	4.26695	2.09321	0.00157052	0.161862	up	yes
MSTRG.1026	LOC541276	gene-LOC541276	GO:0000166(nucleotide binding);GO:0000398(mRNA splicing, via spliceosome);GO:0000976(transcription regulatory region sequence-specific DNA binding);GO:0000980(RNA polymerase II distal enhancer sequence-specific DNA binding);GO:0001047(core promoter binding);GO:0003682(chromatin binding);GO:0005634(nucleus);GO:0006355(regulation of transcription, DNA-templated);GO:0016020(membrane);GO:0016363(nucl…	NA	NA	NA	PREDICTED: non-POU domain-containing octamer-binding protein isoform X1 [Lipotes vexillifer]	NA	1.61468	0.385285	4.19088	2.06725	0.00174823	0.176195	up	yes
MSTRG.5016	LOC101905514	gene-LOC101905514	GO:0002181(cytoplasmic translation);GO:0003735(structural constituent of ribosome);GO:0022625(cytosolic large ribosomal subunit)	03010(Ribosome)	K02891	NA	PREDICTED: LOW QUALITY PROTEIN: uncharacterized protein LOC102285712 [Bos mutus]	NA	3.32241	16.1396	0.205854	-2.2803	0.00176086	0.176493	down	yes
533171	TRIP10	NM_001081530.1	GO:0005086(ARF guanyl-nucleotide exchange factor activity);GO:0005802(trans-Golgi network);GO:0006897(endocytosis);GO:0016192(vesicle-mediated transport);GO:0030036(actin cytoskeleton organization);GO:0043547(positive regulation of GTPase activity)	04910(Insulin signaling pathway)	K07196	NA	PREDICTED: cdc42-interacting protein 4 isoform X1 [Pantholops hodgsonii]	NA	1.89014	0.436522	4.33001	2.11437	0.00178504	0.177939	up	yes
MSTRG.8585	ANXA1	NM_175784.3	GO:0001533(cornified envelope);GO:0002548(monocyte chemotaxis);GO:0002685(regulation of leukocyte migration);GO:0005198(structural molecule activity);GO:0005509(calcium ion binding);GO:0005544(calcium-dependent phospholipid binding);GO:0005615(extracellular space);GO:0005654(nucleoplasm);GO:0005768(endosome);GO:0005925(focal adhesion);GO:0006909(phagocytosis);GO:0006954(inflammatory response);GO:…	NA	NA	NA	annexin A1 [Bos taurus]	NA	7.19654	33.972	0.211837	-2.23897	0.0018058	0.178683	down	yes
MSTRG.14583	AMOTL1	XM_002692960.5;XM_005215775.4;XM_005215774.4;XM_024975721.1;XM_005215776.4	GO:0003365(establishment of cell polarity involved in ameboidal cell migration);GO:0005923(bicellular tight junction);GO:0008180(COP9 signalosome);GO:0016055(Wnt signaling pathway);GO:0016324(apical plasma membrane);GO:0030027(lamellipodium);GO:0031410(cytoplasmic vesicle);GO:0035329(hippo signaling);GO:0042802(identical protein binding);GO:0043536(positive regulation of blood vessel endothelial …	04530(Tight junction);04530(Tight junction)	K06104	NA	angiomotin-like protein 1 isoform X3 [Bos taurus];PREDICTED: angiomotin-like protein 1 isoform X2 [Bos indicus];PREDICTED: angiomotin-like protein 1 isoform X1 [Bos indicus];angiomotin-like protein 1 isoform X5 [Bos taurus];angiomotin-like protein 1 isoform X4 [Bos taurus]	NA	12.3821	3.03363	4.08162	2.02914	0.0018121	0.178683	up	yes
MSTRG.2182	SP110	XM_003585776.5;XM_015459855.2;XM_005203020.4;XM_005203018.4;XM_005203019.4;XM_005203017.4;XM_005203016.4	GO:0003677(DNA binding);GO:0005634(nucleus);GO:0008270(zinc ion binding);GO:0008270(zinc ion binding)	05203(Viral carcinogenesis);05168(Herpes simplex infection);05168(Herpes simplex infection)	K15413	NA	sp110 nuclear body protein isoform X3 [Bos taurus];sp110 nuclear body protein isoform X5 [Bos taurus];sp110 nuclear body protein isoform X1 [Bos taurus];sp110 nuclear body protein isoform X6 [Bos taurus];sp110 nuclear body protein isoform X7 [Bos taurus];sp110 nuclear body protein isoform X4 [Bos taurus];sp110 nuclear body protein isoform X2 [Bos taurus]	NA	51.7152	12.0627	4.2872	2.10003	0.00194616	0.19087	up	yes
MSTRG.17403	ZNF146	XM_005219065.4;XM_024978736.1;XM_024978734.1;XM_005219067.4;XM_003587244.5;XM_024978735.1;XM_015458119.2	GO:0003676(nucleic acid binding);GO:0046872(metal ion binding);GO:0046872(metal ion binding)	00190(Oxidative phosphorylation);04260(Cardiac muscle contraction);04714(Thermogenesis);05010(Alzheimer disease);05012(Parkinson disease);05016(Huntington disease);04932(Non-alcoholic fatty liver disease (NAFLD));04932(Non-alcoholic fatty liver disease (NAFLD))	K02270	NA	ozf, partial [Bos taurus]	NA	16.4875	4.09331	4.02792	2.01003	0.00196584	0.19177	up	yes
MSTRG.15579	CASZ1	XM_024976726.1;XM_024976728.1;XM_024976727.1	GO:0005654(nucleoplasm);GO:0005737(cytoplasm);GO:0005737(cytoplasm)	NA	NA	NA	zinc finger protein castor homolog 1 isoform X1 [Bos taurus]	NA	45.7559	11.2153	4.07978	2.02849	0.00199862	0.19393	up	yes
MSTRG.1317	ARHGEF4	NM_001192073.1	GO:0005622(intracellular);GO:0019904(protein domain specific binding);GO:0030032(lamellipodium assembly);GO:0030676(Rac guanyl-nucleotide exchange factor activity);GO:0035023(regulation of Rho protein signal transduction);GO:0035556(intracellular signal transduction);GO:0043547(positive regulation of GTPase activity);GO:0046847(filopodium assembly)	04810(Regulation of actin cytoskeleton)	K05769	NA	rho guanine nucleotide exchange factor 4 isoform X1 [Bos indicus x Bos taurus]	NA	5.67169	1.40891	4.0256	2.0092	0.00202039	0.194554	up	yes
MSTRG.2885	LOC107132283	XM_015463265.2	GO:0046718(viral entry into host cell)	NA	NA	NA	endogenous retrovirus group K member 113 Env polyprotein-like [Bos taurus]	NA	12.0969	3.02171	4.00333	2.0012	0.00203033	0.194554	up	yes
MSTRG.23679	ING2	NM_001193225.2;XM_024986199.1	GO:0003677(DNA binding);GO:0003682(chromatin binding);GO:0005794(Golgi apparatus);GO:0005886(plasma membrane);GO:0007141(male meiosis I);GO:0007286(spermatid development);GO:0008270(zinc ion binding);GO:0008285(negative regulation of cell proliferation);GO:0016580(Sin3 complex);GO:0016602(CCAAT-binding factor complex);GO:0030317(flagellated sperm motility);GO:0030511(positive regulation of transf…	NA	NA	NA	Inhibitor of growth protein 2, partial [Bos mutus];inhibitor of growth protein 2 isoform X1 [Bos taurus]	NA	27.8819	6.71387	4.15288	2.05411	0.00203705	0.194554	up	yes
MSTRG.1376	COL3A1	NM_001076831.1	GO:0005178(integrin binding);GO:0005201(extracellular matrix structural constituent);GO:0005586(collagen type III trimer);GO:0005615(extracellular space);GO:0007160(cell-matrix adhesion);GO:0007179(transforming growth factor beta receptor signaling pathway);GO:0007229(integrin-mediated signaling pathway);GO:0007507(heart development);GO:0009314(response to radiation);GO:0018149(peptide cross-link…	04611(Platelet activation);04926(Relaxin signaling pathway);04974(Protein digestion and absorption);04933(AGE-RAGE signaling pathway in diabetic complications);05146(Amoebiasis)	K19720	NA	collagen alpha-1(III) chain precursor [Bos taurus]	NA	1.14245	5.23035	0.218428	-2.19477	0.00212154	0.197034	down	yes
MSTRG.11842	EHD3	NM_001098004.1	GO:0005509(calcium ion binding);GO:0005525(GTP binding);GO:0005925(focal adhesion);GO:0020018(ciliary pocket membrane);GO:0030139(endocytic vesicle);GO:0032456(endocytic recycling);GO:0043209(myelin sheath);GO:0048471(perinuclear region of cytoplasm);GO:0051260(protein homooligomerization);GO:0055038(recycling endosome membrane);GO:0086036(regulation of cardiac muscle cell membrane potential)	04144(Endocytosis)	K12476	NA	EH domain-containing protein 3, partial [Bos mutus]	NA	1.33632	0.326171	4.09699	2.03457	0.00213862	0.197034	up	yes
MSTRG.18236	LGALS9	NM_001015570.3;NM_001039177.2;XM_024979912.1;XM_024979911.1;XM_024979913.1	GO:0030246(carbohydrate binding);GO:0030246(carbohydrate binding)	NA	NA	NA	galectin-9 isoform 2 [Bos taurus];galectin-9 isoform 1 [Bos taurus];galectin-9 isoform X2 [Bos taurus];PREDICTED: galectin-9 isoform X3 [Bison bison bison];galectin-9 isoform X3 [Bos taurus]	NA	768.805	194.415	3.95446	1.98348	0.0021706	0.19798	up	yes
MSTRG.3004	OVGP1;LOC100138271	XM_005204074.4;XM_010803153.3;XM_003585814.4;NM_001080216.1;XM_010802795.2;XM_015461664.2;XM_015461667.2;XM_010802796.2;XM_010802794.2;XM_015461655.1;XM_010802798.3;XM_015461663.1;XM_010802799.3;XM_010802800.3;XM_010802801.3;XM_015461658.1;XM_010802797.2	GO:0004568(chitinase activity);GO:0005576(extracellular region);GO:0005737(cytoplasm);GO:0005975(carbohydrate metabolic process);GO:0006032(chitin catabolic process);GO:0007338(single fertilization);GO:0008061(chitin binding);GO:0030133(transport vesicle);GO:0030133(transport vesicle)	NA	NA	NA	PREDICTED: oviduct-specific glycoprotein [Bos mutus];oviduct-specific glycoprotein isoform X1 [Bos taurus];oviduct-specific glycoprotein-like isoform X2 [Bos taurus];oviduct-specific glycoprotein-like isoform X5 [Bos taurus];oviduct-specific glycoprotein-like isoform X9 [Bos taurus];oviduct-specific glycoprotein-like isoform X11 [Bos taurus];oviduct-specific glycoprotein-like isoform X6 [Bos taur…	NA	5.0502	23.3515	0.216269	-2.2091	0.00229855	0.207575	down	yes
281584	ABCA4	NM_174221.2	GO:0001750(photoreceptor outer segment);GO:0004012(phospholipid-translocating ATPase activity);GO:0005524(ATP binding);GO:0005887(integral component of plasma membrane);GO:0006649(phospholipid transfer to membrane);GO:0006869(lipid transport);GO:0007601(visual perception);GO:0042626(ATPase activity, coupled to transmembrane movement of substances);GO:0043231(intracellular membrane-bounded organel…	02010(ABC transporters)	K05644	NA	TPA: ATP-binding cassette, sub-family A (ABC1), member 4 [Bos taurus]	NA	0.859204	0.212728	4.03898	2.01399	0.00232659	0.209072	up	yes
MSTRG.10782	LOC104973172	XR_003036862.1	NA	NA	NA	NA		NA	0.472408	2.18412	0.216292	-2.20895	0.00239953	0.213523	down	yes
537578	SPTBN4	XM_005218990.4;XM_010814781.3;NM_001192910.2;XR_003030188.1;XM_010814782.2;XM_010814783.3	GO:0002028(regulation of sodium ion transport);GO:0003779(actin binding);GO:0005200(structural constituent of cytoskeleton);GO:0005543(phospholipid binding);GO:0007605(sensory perception of sound);GO:0007628(adult walking behavior);GO:0008091(spectrin);GO:0009566(fertilization);GO:0010459(negative regulation of heart rate);GO:0016020(membrane);GO:0016363(nuclear matrix);GO:0016605(PML body);GO:00…	NA	NA	NA	spectrin beta chain, non-erythrocytic 4 isoform X1 [Bos taurus];spectrin beta chain, non-erythrocytic 4 isoform X2 [Bos taurus];spectrin beta chain, non-erythrocytic 4 [Bos taurus]	NA	0.420155	0.102006	4.11894	2.04227	0.00249147	0.219284	up	yes
MSTRG.6383	KLF3	XM_024993243.1;XM_005207873.4;NM_001205978.1;XM_024993244.1	GO:0003676(nucleic acid binding);GO:0046872(metal ion binding);GO:0046872(metal ion binding)	05202(Transcriptional misregulation in cancers);05202(Transcriptional misregulation in cancers)	K15605	NA	Krueppel-like factor 3 isoform X1 [Physeter catodon];PREDICTED: Krueppel-like factor 3 isoform X1 [Ovis aries musimon]	NA	83.6646	21.33	3.92239	1.97173	0.00250469	0.219284	up	yes
MSTRG.16108	GAB1	NM_001101201.1;XM_005217570.4;XM_005217572.4;XM_024977398.1;XM_024977396.1	GO:0005737(cytoplasm);GO:0006979(response to oxidative stress);GO:0007173(epidermal growth factor receptor signaling pathway);GO:0007257(activation of JUN kinase activity);GO:0007507(heart development);GO:0008544(epidermis development);GO:0030334(regulation of cell migration);GO:0048008(platelet-derived growth factor receptor signaling pathway);GO:0060711(labyrinthine layer development);GO:007010…	04014(Ras signaling pathway);04012(ErbB signaling pathway);04072(Phospholipase D signaling pathway);04722(Neurotrophin signaling pathway);05205(Proteoglycans in cancer);05225(Hepatocellular carcinoma);05226(Gastric cancer);05211(Renal cell carcinoma);05100(Bacterial invasion of epithelial cells);01521(EGFR tyrosine kinase inhibitor resistance);01521(EGFR tyrosine kinase inhibitor resistance)	K09593	NA	GRB2-associated-binding protein 1 [Bos taurus];GRB2-associated-binding protein 1 isoform X1 [Bos taurus];GRB2-associated-binding protein 1 isoform X2 [Bos taurus]	NA	6.46841	1.66939	3.87472	1.95409	0.00257738	0.223888	up	yes
MSTRG.21207	HMGA1	XM_010818062.3;XM_005223268.4;NM_001076523.1;XM_024983753.1;XM_024983754.1;XM_010818061.3	GO:0003700(DNA binding transcription factor activity);GO:0003906(DNA-(apurinic or apyrimidinic site) lyase activity);GO:0005634(nucleus);GO:0006284(base-excision repair);GO:0006355(regulation of transcription, DNA-templated);GO:0006355(regulation of transcription, DNA-templated)	04151(PI3K-Akt signaling pathway);04512(ECM-receptor interaction);04510(Focal adhesion);04974(Protein digestion and absorption);05165(Human papillomavirus infection);05165(Human papillomavirus infection)	K19719	NA	high mobility group protein HMG-I/HMG-Y isoform X1 [Bos taurus];PREDICTED: arginine-glutamic acid dipeptide repeats protein-like [Cercocebus atys]	NA	6.46634	1.6542	3.90905	1.96682	0.00268882	0.232462	up	yes
MSTRG.4408	WASL	XM_010804401.2;XM_024990449.1;NM_174219.2	GO:0003779(actin binding);GO:0005829(cytosol);GO:0007015(actin filament organization);GO:0009617(response to bacterium);GO:0030027(lamellipodium);GO:0030478(actin cap);GO:0032880(regulation of protein localization);GO:0034629(cellular protein-containing complex localization);GO:0051653(spindle localization);GO:0070062(extracellular exosome);GO:1903526(negative regulation of membrane tubulation);G…	04144(Endocytosis);04520(Adherens junction);04530(Tight junction);04810(Regulation of actin cytoskeleton);04666(Fc gamma R-mediated phagocytosis);04062(Chemokine signaling pathway);05231(Choline metabolism in cancer);05132(Salmonella infection);05100(Bacterial invasion of epithelial cells);05100(Bacterial invasion of epithelial cells)	K05747	NA	neural Wiskott-Aldrich syndrome protein isoform X1 [Ovis aries];PREDICTED: neural Wiskott-Aldrich syndrome protein [Ovis aries musimon]	NA	7.15565	1.86085	3.84537	1.94312	0.00270875	0.23308	up	yes
281112	CYBB	NM_174035.4	GO:0005244(voltage-gated ion channel activity);GO:0005739(mitochondrion);GO:0005764(lysosome);GO:0006801(superoxide metabolic process);GO:0006811(ion transport);GO:0006954(inflammatory response);GO:0009055(electron transfer activity);GO:0016175(superoxide-generating NADPH oxidase activity);GO:0020037(heme binding);GO:0034765(regulation of ion transmembrane transport);GO:0042554(superoxide anion g…	04066(HIF-1 signaling pathway);04145(Phagosome);04216(Ferroptosis);04217(Necroptosis);04621(NOD-like receptor signaling pathway);04670(Leukocyte transendothelial migration);04933(AGE-RAGE signaling pathway in diabetic complications);05140(Leishmaniasis)	K21421	EC:1.-.-.-	cytochrome b-245 heavy chain [Bos taurus]	NA	0.283544	1.31355	0.215861	-2.21183	0.00278847	0.238813	down	yes
MSTRG.20202	IFI27	XR_003031364.1;XM_024981673.1;XM_024981670.1;XR_003031365.1;XM_024981666.1;XM_024981669.1;XM_024981665.1;XM_024981667.1;XM_024981671.1;XM_024981668.1;NM_001038050.2;XM_024981672.1	GO:0016021(integral component of membrane);GO:0046825(regulation of protein export from nucleus);GO:0046825(regulation of protein export from nucleus)	NA	NA	NA	interferon alpha-inducible protein 27 isoform X2 [Bos taurus];interferon alpha-inducible protein 27 isoform X1 [Bos taurus];interferon alpha-inducible protein 27 isoform X6 [Bos taurus];interferon alpha-inducible protein 27 isoform X3 [Bos taurus];interferon alpha-inducible protein 27 isoform X5 [Bos taurus];interferon alpha-inducible protein 27 isoform X7 [Bos taurus];interferon alpha-inducible …	NA	0.18619	0.867478	0.214634	-2.22005	0.00287844	0.243095	down	yes
MSTRG.19930	IDH3A	NM_174644.2	GO:0000287(magnesium ion binding);GO:0004449(isocitrate dehydrogenase (NAD+) activity);GO:0005634(nucleus);GO:0005739(mitochondrion);GO:0006099(tricarboxylic acid cycle);GO:0043209(myelin sheath);GO:0051287(NAD binding)	00020(Citrate cycle (TCA cycle))	K00030	EC:1.1.1.41	PREDICTED: isocitrate dehydrogenase [NAD] subunit alpha, mitochondrial [Bison bison bison]	NA	3.32557	14.4696	0.229832	-2.12135	0.00292666	0.24557	down	yes
MSTRG.7805	JAKMIP2	NM_001075897.2;XM_005209592.4;XM_005209591.4	GO:0005794(Golgi apparatus);GO:0008017(microtubule binding);GO:0019900(kinase binding);GO:0019900(kinase binding)	NA	NA	NA	PREDICTED: janus kinase and microtubule-interacting protein 2 isoform X1 [Capra hircus];janus kinase and microtubule-interacting protein 2 isoform X2 [Bos taurus];PREDICTED: janus kinase and microtubule-interacting protein 2 isoform X1 [Dipodomys ordii]	NA	7.57556	1.9549	3.87517	1.95426	0.00293467	0.24557	up	yes
MSTRG.2251	SERINC2	XM_025001140.1;XM_025001134.1;NM_001035285.1	GO:0006658(phosphatidylserine metabolic process);GO:0006665(sphingolipid metabolic process);GO:0015194(L-serine transmembrane transporter activity);GO:0015825(L-serine transport);GO:0016021(integral component of membrane);GO:0016021(integral component of membrane)	NA	NA	NA	serine incorporator 2 isoform X2 [Bos taurus];SERINC2 protein [Bos taurus]	NA	4.1047	1.08247	3.79196	1.92294	0.00307716	0.253998	up	yes
MSTRG.3756	LOC112446116	XR_003034188.1	NA	NA	NA	NA		NA	27.1211	7.25018	3.74075	1.90333	0.00312113	0.256467	up	yes
MSTRG.20364	RBMS3	XM_003587601.5;XM_002696871.6;XM_010817556.3;XM_010817554.3;XM_015459477.2;XM_010817557.3;XM_010817558.2;XM_010817555.3;XM_015459478.2;XM_010817553.3	GO:0000166(nucleotide binding);GO:0003730(mRNA 3'-UTR binding);GO:0045727(positive regulation of translation);GO:0045727(positive regulation of translation)	NA	NA	NA	RNA-binding motif, single-stranded-interacting protein 3 isoform X7 [Bos taurus];RNA-binding motif, single-stranded-interacting protein 3 isoform X1 [Bos taurus];RNA-binding motif, single-stranded-interacting protein 3 isoform X6 [Bos taurus];RNA-binding motif, single-stranded-interacting protein 3 isoform X2 [Bos taurus];RNA-binding motif, single-stranded-interacting protein 3 isoform X9 [Bos ta…	NA	21.6533	5.66215	3.82422	1.93517	0.00316913	0.258476	up	yes
526006	ENO2	XM_005207151.1;NM_001101125.1	GO:0000015(phosphopyruvate hydratase complex);GO:0000287(magnesium ion binding);GO:0001917(photoreceptor inner segment);GO:0004634(phosphopyruvate hydratase activity);GO:0005615(extracellular space);GO:0006096(glycolytic process);GO:0043204(perikaryon);GO:0043209(myelin sheath);GO:0070062(extracellular exosome);GO:0070062(extracellular exosome)	00010(Glycolysis / Gluconeogenesis);03018(RNA degradation);04066(HIF-1 signaling pathway);04066(HIF-1 signaling pathway)	K01689	EC:4.2.1.11	Gamma-enolase, partial [Bos mutus]	NA	0.426183	1.92398	0.221512	-2.17455	0.00317392	0.258476	down	yes
MSTRG.9440	MARCKS	NM_001076276.1	GO:0005516(calmodulin binding)	NA	NA	NA	hypothetical protein PANDA_011848 [Ailuropoda melanoleuca]	NA	5.35146	1.42634	3.75188	1.90761	0.00325848	0.264183	up	yes
MSTRG.4556	HIPK2	NM_001101922.1	GO:0000122(negative regulation of transcription by RNA polymerase II);GO:0001102(RNA polymerase II activating transcription factor binding);GO:0003714(transcription corepressor activity);GO:0004674(protein serine/threonine kinase activity);GO:0005524(ATP binding);GO:0005737(cytoplasm);GO:0006978(DNA damage response, signal transduction by p53 class mediator resulting in transcription of p21 class…	04218(Cellular senescence)	K08826	EC:2.7.11.1	homeodomain-interacting protein kinase 2 isoform X2 [Odocoileus virginianus texanus]	NA	59.0521	15.7883	3.74023	1.90313	0.00327362	0.264236	up	yes
MSTRG.20918	IP6K1	NM_001076010.1;XM_005222860.4;XM_005222862.4;XM_015459588.2	GO:0005730(nucleolus);GO:0005737(cytoplasm);GO:0008440(inositol-1,4,5-trisphosphate 3-kinase activity);GO:0046854(phosphatidylinositol phosphorylation);GO:0046854(phosphatidylinositol phosphorylation)	04070(Phosphatidylinositol signaling system);04070(Phosphatidylinositol signaling system)	K07756	EC:2.7.4.21	Inositol hexakisphosphate kinase 1, partial [Bos mutus];inositol hexakisphosphate kinase 1 isoform X2 [Bos taurus]	NA	60.6395	258.691	0.234409	-2.0929	0.00331653	0.26652	down	yes
MSTRG.15200	FAM111B	NM_001205654.1;XM_005216596.4;XM_010812952.3;XM_005216597.4	GO:0005515(protein binding);GO:0005515(protein binding)	00310(Lysine degradation);00310(Lysine degradation)	K11433	EC:2.1.1.43	PREDICTED: protein FAM111B-like isoform X1 [Bison bison bison];PREDICTED: protein FAM111B-like isoform X2 [Bison bison bison]	NA	1.36464	5.80698	0.234999	-2.08927	0.00341109	0.271456	down	yes
MSTRG.5576	KRAS	NM_001110001.2;XM_024992103.1;XM_024992105.1;XM_024992104.1;XM_024992102.1	GO:0000165(MAPK cascade);GO:0001934(positive regulation of protein phosphorylation);GO:0002223(stimulatory C-type lectin receptor signaling pathway);GO:0003924(GTPase activity);GO:0005515(protein binding);GO:0005525(GTP binding);GO:0005737(cytoplasm);GO:0005739(mitochondrion);GO:0005829(cytosol);GO:0005886(plasma membrane);GO:0005925(focal adhesion);GO:0007173(epidermal growth factor receptor sig…	04014(Ras signaling pathway);04015(Rap1 signaling pathway);04010(MAPK signaling pathway);04012(ErbB signaling pathway);04370(VEGF signaling pathway);04371(Apelin signaling pathway);04068(FoxO signaling pathway);04072(Phospholipase D signaling pathway);04071(Sphingolipid signaling pathway);04151(PI3K-Akt signaling pathway);04150(mTOR signaling pathway);04140(Autophagy - animal);04137(Mitophagy - a…	K07827	NA	unnamed protein product, partial [Gulo gulo];GTPase KRas [Myotis brandtii]	NA	2.51511	10.7007	0.235041	-2.08901	0.00342259	0.271456	down	yes
MSTRG.18035	NOG	XM_002695554.6	GO:0000122(negative regulation of transcription by RNA polymerase II);GO:0001501(skeletal system development);GO:0001649(osteoblast differentiation);GO:0001701(in utero embryonic development);GO:0001706(endoderm formation);GO:0001707(mesoderm formation);GO:0001837(epithelial to mesenchymal transition);GO:0001839(neural plate morphogenesis);GO:0001843(neural tube closure);GO:0005615(extracellular …	04350(TGF-beta signaling pathway)	K04658	NA	noggin [Bos taurus]	NA	5.6031	1.49507	3.74771	1.90601	0.00347515	0.272094	up	yes
MSTRG.10119	LOC101905997	gene-LOC101905997	GO:0004129(cytochrome-c oxidase activity);GO:0005743(mitochondrial inner membrane);GO:0016021(integral component of membrane);GO:0045277(respiratory chain complex IV);GO:1902600(proton transmembrane transport)	00190(Oxidative phosphorylation);04260(Cardiac muscle contraction);04714(Thermogenesis);05010(Alzheimer disease);05012(Parkinson disease);05016(Huntington disease);04932(Non-alcoholic fatty liver disease (NAFLD))	K02272	NA	PREDICTED: keratin, type I cytoskeletal 9-like [Pantholops hodgsonii]	NA	0.119982	0.527178	0.227594	-2.13547	0.00348153	0.272094	down	yes
MSTRG.13039	USP6NL	XM_015473959.2;XM_025000675.1;NM_001192695.2;XM_025000677.1;XM_005214087.4;XM_025000676.1;XM_025000678.1	GO:0005096(GTPase activator activity);GO:0005622(intracellular);GO:0005886(plasma membrane);GO:0006886(intracellular protein transport);GO:0007030(Golgi organization);GO:0012505(endomembrane system);GO:0017137(Rab GTPase binding);GO:0019068(virion assembly);GO:0031338(regulation of vesicle fusion);GO:0031410(cytoplasmic vesicle);GO:0035526(retrograde transport, plasma membrane to Golgi);GO:004822…	NA	NA	NA	USP6 N-terminal-like protein isoform X1 [Bos taurus];USP6 N-terminal-like protein [Bos taurus]	NA	7.41001	2.00114	3.7029	1.88865	0.00349896	0.272094	up	yes
MSTRG.17461	RINL	NM_001304756.1;XM_010814929.3;XM_024978012.1;XM_024978011.1;XM_005219102.4;XM_024978013.1	GO:0001726(ruffle);GO:0005085(guanyl-nucleotide exchange factor activity);GO:0005096(GTPase activator activity);GO:0006897(endocytosis);GO:0015031(protein transport);GO:0043547(positive regulation of GTPase activity);GO:0043547(positive regulation of GTPase activity)	NA	NA	NA	ras and Rab interactor-like protein [Bos taurus];TPA: Ras and Rab interactor 2-like [Bos taurus];ras and Rab interactor-like protein isoform X3 [Bos taurus]	NA	5.36643	1.4407	3.72487	1.89719	0.00355221	0.274574	up	yes
MSTRG.16156	LOC101907835	XM_024977577.1	GO:0000445(THO complex part of transcription export complex);GO:0000446(nucleoplasmic THO complex);GO:0000781(chromosome, telomeric region);GO:0003676(nucleic acid binding);GO:0003723(RNA binding);GO:0005634(nucleus);GO:0005737(cytoplasm);GO:0006368(transcription elongation from RNA polymerase II promoter);GO:0006397(mRNA processing);GO:0006406(mRNA export from nucleus);GO:0008380(RNA splicing);G…	03013(RNA transport)	K13176	NA	THO complex subunit 7 homolog [Bos taurus]	NA	0.260055	1.14286	0.227547	-2.13576	0.00366856	0.280007	down	yes
MSTRG.20412	LOC112443434	XR_003031798.1	GO:0005524(ATP binding)	NA	NA	NA	TPA: tetratricopeptide repeat and ankyrin repeat containing 1 [Bos taurus]	NA	11.5269	48.4957	0.237689	-2.07286	0.0037288	0.281319	down	yes
MSTRG.6526	KIT	NM_001166484.1;XM_005207937.4	GO:0000187(activation of MAPK activity);GO:0001541(ovarian follicle development);GO:0002020(protease binding);GO:0002318(myeloid progenitor cell differentiation);GO:0002320(lymphoid progenitor cell differentiation);GO:0002327(immature B cell differentiation);GO:0002371(dendritic cell cytokine production);GO:0002551(mast cell chemotaxis);GO:0004714(transmembrane receptor protein tyrosine kinase ac…	04014(Ras signaling pathway);04015(Rap1 signaling pathway);04010(MAPK signaling pathway);04072(Phospholipase D signaling pathway);04151(PI3K-Akt signaling pathway);04640(Hematopoietic cell lineage);04916(Melanogenesis);05200(Pathways in cancer);05230(Central carbon metabolism in cancer);05221(Acute myeloid leukemia);05224(Breast cancer);05224(Breast cancer)	K05091	EC:2.7.10.1	mast/stem cell growth factor receptor Kit precursor [Bos taurus];mast/stem cell growth factor receptor Kit isoform X1 [Bos taurus]	NA	7.10673	29.7985	0.238493	-2.06798	0.00380448	0.284431	down	yes
MSTRG.17913	TFPT	NM_001075274.2	GO:0003677(DNA binding);GO:0005634(nucleus);GO:0005654(nucleoplasm);GO:0005730(nucleolus);GO:0005737(cytoplasm);GO:0005884(actin filament);GO:0006281(DNA repair);GO:0006310(DNA recombination);GO:0006351(transcription, DNA-templated);GO:0006355(regulation of transcription, DNA-templated);GO:0006915(apoptotic process);GO:0019901(protein kinase binding);GO:0031011(Ino80 complex);GO:0031965(nuclear m…	NA	NA	NA	TCF3 fusion partner homolog [Bos taurus]	NA	3.69996	0.991524	3.73159	1.89979	0.00391655	0.291615	up	yes
MSTRG.7757	SLC35A4;LOC112447523	XM_024994481.1;XM_005209469.3;XM_024995378.1;NM_001079612.1	GO:0000139(Golgi membrane);GO:0005351(carbohydrate:proton symporter activity);GO:0008643(carbohydrate transport);GO:0016021(integral component of membrane);GO:0016021(integral component of membrane)	NA	NA	NA	PREDICTED: probable UDP-sugar transporter protein SLC35A4 isoform X1 [Pantholops hodgsonii];SLC35A4 upstream open reading frame protein [Odocoileus virginianus texanus];probable UDP-sugar transporter protein SLC35A4 isoform X1 [Ovis aries]	NA	11.4649	47.6715	0.240498	-2.0559	0.00403196	0.298988	down	yes
MSTRG.20235	CCDC85C	XM_015459366.2;XM_024982151.1;XM_024982152.1	GO:0021987(cerebral cortex development);GO:0043296(apical junction complex);GO:0043296(apical junction complex)	NA	NA	NA	coiled-coil domain-containing protein 85C isoform X2 [Bos taurus];coiled-coil domain-containing protein 85C isoform X1 [Bos taurus];coiled-coil domain-containing protein 85C isoform X3 [Bos taurus]	NA	1.1745	4.87074	0.241134	-2.05209	0.0041151	0.302692	down	yes
MSTRG.14839	LOC112441594	gene-LOC112441594	GO:0003785(actin monomer binding);GO:0007015(actin filament organization)	04810(Regulation of actin cytoskeleton)	K05764	NA	thymosin beta-4 [Ovis aries]	NA	1.59797	6.62684	0.241135	-2.05208	0.00420857	0.308324	down	yes
MSTRG.4897	ATF7	XM_010804892.3;XM_010804893.3;NM_001192843.1;XM_005206196.4	GO:0003700(DNA binding transcription factor activity);GO:0006355(regulation of transcription, DNA-templated);GO:0043565(sequence-specific DNA binding);GO:0046872(metal ion binding);GO:0046872(metal ion binding)	NA	NA	NA	cyclic AMP-dependent transcription factor ATF-7 isoform X1 [Bos taurus];cyclic AMP-dependent transcription factor ATF-7 [Bos taurus]	NA	672.56	188.411	3.56964	1.83578	0.00430652	0.314238	up	yes
MSTRG.7078	USE1	NM_001075584.2	GO:0016021(integral component of membrane)	04130(SNARE interactions in vesicular transport)	K08507	NA	PREDICTED: vesicle transport protein USE1 [Bison bison bison]	NA	14.7326	4.10426	3.5896	1.84382	0.00444016	0.322699	up	yes
MSTRG.23845	PLAT	NM_174146.3	GO:0001666(response to hypoxia);GO:0004252(serine-type endopeptidase activity);GO:0005102(receptor binding);GO:0005615(extracellular space);GO:0006508(proteolysis);GO:0009986(cell surface);GO:0014909(smooth muscle cell migration);GO:0030141(secretory granule);GO:0031639(plasminogen activation);GO:0045177(apical part of cell);GO:0045861(negative regulation of proteolysis);GO:0048008(platelet-deriv…	04371(Apelin signaling pathway);04610(Complement and coagulation cascades);05202(Transcriptional misregulation in cancers);05215(Prostate cancer);05418(Fluid shear stress and atherosclerosis)	K01343	EC:3.4.21.68	RecName: Full=Tissue-type plasminogen activator; Short=t-PA; Short=t-plasminogen activator; Short=tPA; Contains: RecName: Full=Tissue-type plasminogen activator chain A; Contains: RecName: Full=Tissue-type plasminogen activator chain B; Flags: Precursor	NA	2.37366	9.76501	0.243078	-2.04051	0.00457647	0.328677	down	yes
MSTRG.4514	CALD1	XM_024990451.1;XM_024990455.1;XM_005205759.4;XM_024990452.1;XM_024990460.1;XM_024990456.1;XM_010804516.1;NM_174258.2;XM_024990457.1;XM_024990453.1;XM_024990450.1;XM_024990459.1;XM_024990458.1;XM_005205755.4;XM_010804515.2;XM_024990454.1	GO:0003779(actin binding);GO:0005516(calmodulin binding);GO:0005886(plasma membrane);GO:0006936(muscle contraction);GO:0017022(myosin binding);GO:0030478(actin cap);GO:0030478(actin cap)	04270(Vascular smooth muscle contraction);04270(Vascular smooth muscle contraction)	K12327	NA	non-muscle caldesmon isoform X1 [Bos taurus];non-muscle caldesmon isoform X5 [Bos taurus];PREDICTED: caldesmon isoform X3 [Bos indicus];non-muscle caldesmon isoform X7 [Bos taurus];PREDICTED: caldesmon isoform X1 [Bos indicus];non-muscle caldesmon isoform X4 [Bos taurus];non-muscle caldesmon isoform X2 [Bos taurus]	NA	2.36873	9.63184	0.245927	-2.0237	0.0046478	0.330231	down	yes
MSTRG.6856	LOC100849050	XM_010806403.3	NA	NA	NA	NA	uncharacterized protein LOC100849050 [Bos taurus]	NA	1.57912	6.50296	0.242831	-2.04198	0.00468018	0.330231	down	yes
MSTRG.42	LOC526226	XM_002684578.5	GO:0000786(nucleosome);GO:0003677(DNA binding);GO:0005634(nucleus);GO:0006334(nucleosome assembly);GO:0006352(DNA-templated transcription, initiation);GO:0046982(protein heterodimerization activity)	05203(Viral carcinogenesis);05322(Systemic lupus erythematosus);05034(Alcoholism)	K11254	NA	histone H4 [Bos taurus]	NA	0.501927	0.135805	3.69593	1.88594	0.00470233	0.330231	up	yes
MSTRG.3228	HS2ST1	XM_024990094.1;XM_024990093.1;XM_024990095.1;XM_015464936.2;XM_015464937.2	GO:0000139(Golgi membrane);GO:0004394(heparan sulfate 2-O-sulfotransferase activity);GO:0006024(glycosaminoglycan biosynthetic process);GO:0016020(membrane);GO:0016021(integral component of membrane);GO:0016021(integral component of membrane)	00534(Glycosaminoglycan biosynthesis - heparan sulfate / heparin);00534(Glycosaminoglycan biosynthesis - heparan sulfate / heparin)	K02513	EC:2.8.2.-	PREDICTED: heparan sulfate 2-O-sulfotransferase 1 [Pantholops hodgsonii];heparan sulfate 2-O-sulfotransferase 1 isoform X3 [Bubalus bubalis];heparan sulfate 2-O-sulfotransferase 1 isoform X1 [Bos taurus];heparan sulfate 2-O-sulfotransferase 1 isoform X2 [Bos taurus]	NA	6.76743	27.334	0.247583	-2.01401	0.00473445	0.330904	down	yes
MSTRG.4664	TMEM176B	NM_001099145.2	GO:0016021(integral component of membrane);GO:2001199(negative regulation of dendritic cell differentiation)	NA	NA	NA	transmembrane protein 176B [Bos taurus]	NA	17.8146	71.5009	0.249152	-2.0049	0.0048289	0.336217	down	yes
MSTRG.4163	LOC101902290	gene-LOC101902290	GO:0016021(integral component of membrane)	NA	NA	NA	HIG1 domain family member 1A, mitochondrial [Balaenoptera acutorostrata scammoni]	NA	13.029	54.0456	0.241075	-2.05245	0.004882	0.338621	down	yes
MSTRG.5072	GXYLT1	XM_005206430.4;NM_001193167.1	GO:0016266(O-glycan processing);GO:0035252(UDP-xylosyltransferase activity);GO:0035252(UDP-xylosyltransferase activity)	00514(Other types of O-glycan biosynthesis);00514(Other types of O-glycan biosynthesis)	K13676	EC:2.4.2.-	glucoside xylosyltransferase 1 isoform X1 [Bos taurus];glucoside xylosyltransferase 1 [Bos taurus]	NA	29.0112	116.494	0.249036	-2.00557	0.00493001	0.339995	down	yes
MSTRG.21202	ITPR3	NM_174370.3;XM_024983379.1;XR_003031979.1	GO:0005220(inositol 1,4,5-trisphosphate-sensitive calcium-release channel activity);GO:0005654(nucleoplasm);GO:0005730(nucleolus);GO:0005789(endoplasmic reticulum membrane);GO:0005887(integral component of plasma membrane);GO:0007613(memory);GO:0035091(phosphatidylinositol binding);GO:0043235(receptor complex);GO:0048016(inositol phosphate-mediated signaling);GO:0050913(sensory perception of bitt…	04371(Apelin signaling pathway);04020(Calcium signaling pathway);04070(Phosphatidylinositol signaling system);04022(cGMP - PKG signaling pathway);04114(Oocyte meiosis);04210(Apoptosis);04218(Cellular senescence);04540(Gap junction);04611(Platelet activation);04621(NOD-like receptor signaling pathway);04625(C-type lectin receptor signaling pathway);04911(Insulin secretion);04922(Glucagon signaling…	K04960	NA	inositol 1,4,5-trisphosphate receptor type 3 [Bos indicus x Bos taurus];inositol 1,4,5-trisphosphate receptor type 3 isoform X1 [Bos taurus]	NA	11.5196	3.30031	3.49045	1.80341	0.00493909	0.339995	up	yes
MSTRG.22131	RALBP1	XM_005224303.4;XM_005224302.4;XM_002697745.6;XM_010818956.3	GO:0005096(GTPase activator activity);GO:0005622(intracellular);GO:0006897(endocytosis);GO:0007264(small GTPase mediated signal transduction);GO:0016020(membrane);GO:0016887(ATPase activity);GO:0017160(Ral GTPase binding);GO:0022857(transmembrane transporter activity);GO:0043547(positive regulation of GTPase activity);GO:0048365(Rac GTPase binding);GO:0055085(transmembrane transport);GO:0055085(t…	04014(Ras signaling pathway);05200(Pathways in cancer);05212(Pancreatic cancer);05212(Pancreatic cancer)	K08773	NA	ralA-binding protein 1 [Bos taurus]	NA	137.443	39.3867	3.48958	1.80305	0.0049999	0.342888	up	yes
MSTRG.19983	NEIL1	XM_010817055.3;XM_015459235.2;NM_001014917.2;XM_015459236.2;XM_010817059.3;XM_010817057.3;XM_024981735.1	GO:0003684(damaged DNA binding);GO:0003906(DNA-(apurinic or apyrimidinic site) lyase activity);GO:0005634(nucleus);GO:0005737(cytoplasm);GO:0006284(base-excision repair);GO:0006289(nucleotide-excision repair);GO:0006979(response to oxidative stress);GO:0008022(protein C-terminus binding);GO:0008270(zinc ion binding);GO:0019104(DNA N-glycosylase activity);GO:0032074(negative regulation of nuclease…	03410(Base excision repair);03410(Base excision repair)	K10567	EC:3.2.2.-;EC:4.2.99.18	endonuclease 8-like 1 isoform X1 [Bos taurus];endonuclease 8-like 1 isoform X2 [Bos taurus];endonuclease 8-like 1 isoform X4 [Bos taurus];endonuclease 8-like 1 isoform X5 [Bos taurus]	NA	2.37115	0.658483	3.60092	1.84837	0.00523026	0.353372	up	yes
MSTRG.21596	LOC104975673	XM_015459939.2	GO:0000381(regulation of alternative mRNA splicing, via spliceosome);GO:0005634(nucleus);GO:0080009(mRNA methylation)	NA	NA	NA	LOW QUALITY PROTEIN: pre-mRNA-splicing regulator WTAP [Bos taurus]	NA	3.79026	1.05582	3.58987	1.84393	0.00529379	0.355034	up	yes
MSTRG.10583	PCLAF	NM_001015678.2	GO:0003682(chromatin binding);GO:0005634(nucleus);GO:0006260(DNA replication);GO:0006974(cellular response to DNA damage stimulus);GO:0009411(response to UV);GO:0019985(translesion synthesis);GO:0048471(perinuclear region of cytoplasm);GO:0051726(regulation of cell cycle)	NA	NA	NA	PCNA-associated factor [Bos taurus]	NA	71.747	283.247	0.253302	-1.98107	0.00541628	0.358436	down	yes
505926	BCAT1	XM_005206934.4;NM_001083644.1;XM_005206933.4	GO:0009082(branched-chain amino acid biosynthetic process);GO:0052654(L-leucine transaminase activity);GO:0052655(L-valine transaminase activity);GO:0052656(L-isoleucine transaminase activity);GO:0052656(L-isoleucine transaminase activity)	00270(Cysteine and methionine metabolism);00280(Valine, leucine and isoleucine degradation);00290(Valine, leucine and isoleucine biosynthesis);00770(Pantothenate and CoA biosynthesis);00770(Pantothenate and CoA biosynthesis)	K00826	EC:2.6.1.42	branched-chain-amino-acid aminotransferase, cytosolic isoform X1 [Bos taurus];branched-chain-amino-acid aminotransferase, cytosolic [Bos taurus]	NA	0.177286	0.722887	0.245247	-2.02769	0.00546139	0.358436	down	yes
MSTRG.26059	LOC101903953	gene-LOC101903953	GO:0005783(endoplasmic reticulum);GO:0005794(Golgi apparatus);GO:0016021(integral component of membrane);GO:0030308(negative regulation of cell growth)	04115(p53 signaling pathway)	K10134	NA	Pig8 [Homo sapiens]	NA	31.2147	9.03405	3.45523	1.78878	0.00547489	0.358436	up	yes
MSTRG.1027	FOXL2	XM_024990998.1;NM_001031750.1	GO:0000122(negative regulation of transcription by RNA polymerase II);GO:0000978(RNA polymerase II proximal promoter sequence-specific DNA binding);GO:0000981(RNA polymerase II transcription factor activity, sequence-specific DNA binding);GO:0001541(ovarian follicle development);GO:0001555(oocyte growth);GO:0002074(extraocular skeletal muscle development);GO:0003677(DNA binding);GO:0003700(DNA bi…	NA	NA	NA	forkhead box protein L2 [Bos taurus]	NA	93.6506	368.068	0.254438	-1.97461	0.00551182	0.359095	down	yes
MSTRG.8262	LOC782525	XR_083733.5	GO:0003746(translation elongation factor activity);GO:0005634(nucleus);GO:0005783(endoplasmic reticulum);GO:0006414(translational elongation);GO:0009615(response to virus);GO:0016020(membrane);GO:0070062(extracellular exosome)	05134(Legionellosis)	K03233	NA	speckle targeted PIP5K1A-regulated poly(A) polymerase isoform X2 [Ictidomys tridecemlineatus]	NA	8.06737	31.682	0.254636	-1.97349	0.00559484	0.362489	down	yes
MSTRG.8734	LPL	NM_001075120.1	GO:0004465(lipoprotein lipase activity);GO:0004620(phospholipase activity);GO:0004806(triglyceride lipase activity);GO:0005102(receptor binding);GO:0005515(protein binding);GO:0005886(plasma membrane);GO:0006633(fatty acid biosynthetic process);GO:0006641(triglyceride metabolic process);GO:0006644(phospholipid metabolic process);GO:0008201(heparin binding);GO:0009749(response to glucose);GO:00099…	00561(Glycerolipid metabolism);03320(PPAR signaling pathway);04979(Cholesterol metabolism);05010(Alzheimer disease)	K01059	EC:3.1.1.34	lipoprotein lipase precursor [Bos taurus]	NA	9.26092	36.3758	0.25459	-1.97375	0.00560366	0.362489	down	yes
513750	TCFL5	XM_025001126.1;XR_003037830.1;XM_025001127.1;XR_003037831.1	GO:0003677(DNA binding);GO:0003700(DNA binding transcription factor activity);GO:0005634(nucleus);GO:0006355(regulation of transcription, DNA-templated);GO:0006366(transcription by RNA polymerase II);GO:0007283(spermatogenesis);GO:0000122(negative regulation of transcription by RNA polymerase II);GO:0000978(RNA polymerase II proximal promoter sequence-specific DNA binding);GO:0001673(male germ ce…	NA	NA	NA	transcription factor-like 5 protein isoform X1 [Bos taurus];TCFL5 protein [Bos taurus];transcription factor-like 5 protein isoform X2 [Bos taurus]	NA	0.27212	1.08704	0.250331	-1.99809	0.00584132	0.374655	down	yes
MSTRG.12701	MZT1	NM_001206331.1	GO:0005813(centrosome);GO:0005819(spindle);GO:0008274(gamma-tubulin ring complex);GO:0033566(gamma-tubulin complex localization)	NA	NA	NA	mitotic-spindle organizing protein 1 [Bos taurus]	NA	1.27587	5.01859	0.254228	-1.97581	0.00585335	0.374655	down	yes
MSTRG.6798	ARHGAP24	XM_005208202.4;XM_005208198.2;XM_005208203.4;XM_005208200.4;XM_005208201.4;XM_024993367.1;NM_001102234.1;XM_024993366.1	GO:0005096(GTPase activator activity);GO:0007165(signal transduction);GO:0043547(positive regulation of GTPase activity);GO:0043547(positive regulation of GTPase activity)	NA	NA	NA	rho GTPase-activating protein 24 isoform X1 [Bos taurus];PREDICTED: rho GTPase-activating protein 24 isoform X1 [Bison bison bison];rho GTPase-activating protein 24 isoform X2 [Bos taurus]	NA	0.602349	0.17029	3.53719	1.8226	0.00620675	0.394507	up	yes
527165	PDGFRB	XM_010807466.3;XM_010807467.3;XM_024994303.1;XM_010807469.3;XM_005209589.4;XM_010807468.3;NM_001075896.2;XM_024994304.1	GO:0005019(platelet-derived growth factor beta-receptor activity);GO:0005161(platelet-derived growth factor receptor binding);GO:0005524(ATP binding);GO:0005925(focal adhesion);GO:0007275(multicellular organism development);GO:0010863(positive regulation of phospholipase C activity);GO:0014911(positive regulation of smooth muscle cell migration);GO:0016021(integral component of membrane);GO:00181…	04014(Ras signaling pathway);04015(Rap1 signaling pathway);04010(MAPK signaling pathway);04630(Jak-STAT signaling pathway);04020(Calcium signaling pathway);04072(Phospholipase D signaling pathway);04151(PI3K-Akt signaling pathway);04510(Focal adhesion);04540(Gap junction);04810(Regulation of actin cytoskeleton);05200(Pathways in cancer);05230(Central carbon metabolism in cancer);05231(Choline met…	K05089	EC:2.7.10.1	platelet-derived growth factor receptor beta isoform X1 [Bos taurus];platelet-derived growth factor receptor beta isoform X4 [Bos taurus];platelet-derived growth factor receptor beta isoform X3 [Bos taurus];platelet-derived growth factor receptor beta isoform X6 [Bos taurus]	NA	0.288692	1.14002	0.253235	-1.98145	0.00640143	0.400596	down	yes
MSTRG.13365	PCNA	NM_001034494.1	GO:0000701(purine-specific mismatch base pair DNA N-glycosylase activity);GO:0000784(nuclear chromosome, telomeric region);GO:0003682(chromatin binding);GO:0003684(damaged DNA binding);GO:0005634(nucleus);GO:0005654(nucleoplasm);GO:0005737(cytoplasm);GO:0005813(centrosome);GO:0006272(leading strand elongation);GO:0006298(mismatch repair);GO:0019985(translesion synthesis);GO:0030337(DNA polymerase…	03030(DNA replication);03410(Base excision repair);03420(Nucleotide excision repair);03430(Mismatch repair);04110(Cell cycle);04530(Tight junction);05166(HTLV-I infection);05161(Hepatitis B)	K04802	NA	proliferating cell nuclear antigen [Bos taurus]	NA	680.845	2610.03	0.260858	-1.93867	0.00641235	0.400596	down	yes
MSTRG.7096	RAB8A	NM_001105481.1	GO:0003924(GTPase activity);GO:0005525(GTP binding);GO:0005730(nucleolus);GO:0005768(endosome);GO:0005813(centrosome);GO:0005886(plasma membrane);GO:0006904(vesicle docking involved in exocytosis);GO:0007264(small GTPase mediated signal transduction);GO:0008021(synaptic vesicle);GO:0009306(protein secretion);GO:0019003(GDP binding);GO:0030140(trans-Golgi network transport vesicle);GO:0031489(myos…	04152(AMPK signaling pathway);04144(Endocytosis);04530(Tight junction);04972(Pancreatic secretion)	K07901	NA	PREDICTED: ras-related protein Rab-8A [Equus przewalskii]	NA	1.67687	0.496138	3.37984	1.75696	0.00647246	0.402971	up	yes
MSTRG.3783	LRRFIP1	XM_005205022.4;XM_010803883.3;XM_024989724.1;XM_010803888.3;XM_024989733.1;XM_024989728.1;XM_024989732.1;XM_005204998.4;XM_005204999.4;XM_005205015.2;XM_005205016.3;XM_005205023.4;XM_024989720.1;XM_005205008.4;XM_024989729.1;XM_005205011.4;XM_005205020.2;NM_001102308.1;XM_005204997.4;XM_024989721.1;XM_015467304.2;XM_005205014.4;XM_010803890.3;XM_024989723.1;XM_010803889.3;XM_005205009.4;XM_005204…	GO:0006355(regulation of transcription, DNA-templated);GO:0003677(DNA binding);GO:0003725(double-stranded RNA binding);GO:0005515(protein binding);GO:0005575(cellular_component);GO:0005634(nucleus);GO:0005737(cytoplasm);GO:0005829(cytosol);GO:0005856(cytoskeleton);GO:0005886(plasma membrane);GO:0006351(transcription, DNA-templated);GO:0006357(regulation of transcription by RNA polymerase II);GO:0…	NA	NA	NA	leucine-rich repeat flightless-interacting protein 1 isoform X44 [Bos taurus];leucine-rich repeat flightless-interacting protein 1 isoform X3 [Bos taurus];leucine-rich repeat flightless-interacting protein 1 isoform X20 [Bos taurus];leucine-rich repeat flightless-interacting protein 1 isoform X26 [Bos taurus];leucine-rich repeat flightless-interacting protein 1 isoform X50 [Bos taurus];leucine-ri…	NA	1.80929	0.537009	3.3692	1.75241	0.0065713	0.407237	up	yes
MSTRG.21572	ZNF311	XM_010818440.3;XM_024983923.1;XM_010818439.3;XM_024983922.1;XM_010818438.3	GO:0003676(nucleic acid binding);GO:0003700(DNA binding transcription factor activity);GO:0005622(intracellular);GO:0006355(regulation of transcription, DNA-templated);GO:0046872(metal ion binding);GO:0046872(metal ion binding)	NA	NA	NA	zinc finger protein 311 isoform X2 [Bos taurus];zinc finger protein 311 isoform X1 [Bos taurus]	NA	5.43506	1.60317	3.39018	1.76136	0.00658563	0.407237	up	yes
MSTRG.23541	OAT	NM_001034240.1	GO:0004587(ornithine-oxo-acid transaminase activity);GO:0005739(mitochondrion);GO:0030170(pyridoxal phosphate binding);GO:0034214(protein hexamerization)	00330(Arginine and proline metabolism)	K00819	EC:2.6.1.13	PREDICTED: ornithine aminotransferase, mitochondrial [Bos indicus]	NA	90.5483	345.442	0.262123	-1.93169	0.00661202	0.407488	down	yes
MSTRG.3000	CHI3L2	XM_003585850.5;XM_024990025.1	GO:0004568(chitinase activity);GO:0005576(extracellular region);GO:0005615(extracellular space);GO:0005975(carbohydrate metabolic process);GO:0006032(chitin catabolic process);GO:0008061(chitin binding);GO:0008061(chitin binding)	NA	NA	NA	chitinase-3-like protein 2 isoform X1 [Bos taurus];chitinase-3-like protein 2 isoform X2 [Bos taurus]	NA	22.8717	6.76009	3.38334	1.75845	0.00667379	0.408534	up	yes
MSTRG.7561	LOC101902211	XR_003035585.1;XR_003035586.1	GO:0005622(intracellular);GO:0008270(zinc ion binding);GO:0051092(positive regulation of NF-kappaB transcription factor activity);GO:0051092(positive regulation of NF-kappaB transcription factor activity)	NA	NA	NA	Tripartite motif-containing protein 7 [Bos mutus];TPA: hypothetical protein BOS_7954 [Bos taurus]	NA	0.71947	2.83139	0.254105	-1.9765	0.00669954	0.408739	down	yes
MSTRG.2747	TPM3	XM_005203629.4;XM_005203643.3;XM_005203637.3;XM_024985460.1;XM_024985473.1;XM_005203642.3;XM_005203635.4;XM_005203645.4;XM_005203638.3;XM_015462041.2;XM_024985467.1;XM_005203639.4;XM_024985458.1;XM_015462042.2;XM_005203634.4;XM_005203630.4;XM_005203636.3;NM_001011674.1;XM_005203641.4;XM_005203628.4;XM_005203632.4	GO:0032496(response to lipopolysaccharide);GO:0001725(stress fiber);GO:0002102(podosome);GO:0003674(molecular_function);GO:0005575(cellular_component);GO:0005737(cytoplasm);GO:0005829(cytosol);GO:0005862(muscle thin filament tropomyosin);GO:0005884(actin filament);GO:0005903(brush border);GO:0006936(muscle contraction);GO:0007015(actin filament organization);GO:0007420(brain development);GO:00083…	04260(Cardiac muscle contraction);04261(Adrenergic signaling in cardiomyocytes);05200(Pathways in cancer);05216(Thyroid cancer);05410(Hypertrophic cardiomyopathy (HCM));05414(Dilated cardiomyopathy (DCM));05414(Dilated cardiomyopathy (DCM))	K09290	NA	PREDICTED: LOW QUALITY PROTEIN: tropomyosin alpha-3 chain-like [Ceratotherium simum simum];atherin-like [Ursus arctos horribilis];Tropomyosin alpha-3 chain [Fukomys damarensis];tropomyosin alpha-3 chain isoform X20 [Bos taurus];tropomyosin alpha-3 chain isoform X1 [Alligator sinensis]	NA	77.5332	23.461	3.30477	1.72455	0.00679877	0.412037	up	yes
MSTRG.5764	MIR2424	NR_030998.1	NA	NA	NA	NA		NA	6.83829	2.05932	3.32066	1.73147	0.00684351	0.413375	up	yes
MSTRG.15705	MMP23	NM_001038556.2;XM_005217096.4	GO:0000003(reproduction);GO:0004222(metalloendopeptidase activity);GO:0006508(proteolysis);GO:0008270(zinc ion binding);GO:0016021(integral component of membrane);GO:0031012(extracellular matrix);GO:0031012(extracellular matrix)	NA	NA	NA	PREDICTED: matrix metalloproteinase-23 isoform X1 [Bos indicus];matrix metalloproteinase-23 isoform X1 [Bubalus bubalis]	NA	6.33166	24.7815	0.2555	-1.96861	0.00704457	0.422721	down	yes
MSTRG.19606	LOC104975290	XR_003031286.1;XR_003031285.1	GO:0005102(receptor binding);GO:0009446(putrescine biosynthetic process);GO:0009447(putrescine catabolic process);GO:0046203(spermidine catabolic process);GO:0046208(spermine catabolic process);GO:0046592(polyamine oxidase activity);GO:0055114(oxidation-reduction process);GO:1901307(positive regulation of spermidine biosynthetic process);GO:1901307(positive regulation of spermidine biosynthetic p…	04146(Peroxisome);04146(Peroxisome)	K00308	EC:1.5.3.13	PREDICTED: NXPE family member 4-like, partial [Ovis aries musimon]	NA	4.04905	1.21026	3.3456	1.74226	0.00709036	0.423861	up	yes
MSTRG.8875	GOLM1	XM_010808141.3;XM_005210390.4;XM_010808142.3;XM_005210391.4;XM_010808143.3;XM_024995712.1;NM_001192463.1	GO:0005615(extracellular space);GO:0005794(Golgi apparatus);GO:0006997(nucleus organization);GO:0019216(regulation of lipid metabolic process);GO:0070062(extracellular exosome);GO:0070062(extracellular exosome)	NA	NA	NA	PREDICTED: Golgi membrane protein 1 [Bison bison bison];Golgi membrane protein 1 [Bos taurus]	NA	33.0995	10.0347	3.29851	1.72182	0.00711089	0.423861	up	yes
MSTRG.2796	VPS72	NM_001015658.1	GO:0003677(DNA binding);GO:0005634(nucleus);GO:0006351(transcription, DNA-templated);GO:0006355(regulation of transcription, DNA-templated);GO:0035019(somatic stem cell population maintenance);GO:0043486(histone exchange)	NA	NA	NA	vacuolar protein sorting-associated protein 72 homolog [Bos taurus]	NA	4.70426	1.41737	3.319	1.73075	0.00714713	0.423861	up	yes
MSTRG.24733	DRAP1	NM_001076214.1;XM_005227161.4	GO:0005634(nucleus);GO:0046982(protein heterodimerization activity);GO:0003677(DNA binding);GO:0006351(transcription, DNA-templated);GO:0006355(regulation of transcription, DNA-templated);GO:0006355(regulation of transcription, DNA-templated)	NA	NA	NA	PREDICTED: dr1-associated corepressor [Camelus bactrianus];dr1-associated corepressor isoform X1 [Bos taurus]	NA	2.65005	0.801736	3.30539	1.72482	0.00715651	0.423861	up	yes
MSTRG.571	P3H2	NM_001100345.2;XR_804252.1	GO:0005506(iron ion binding);GO:0005604(basement membrane);GO:0005783(endoplasmic reticulum);GO:0005794(Golgi apparatus);GO:0008285(negative regulation of cell proliferation);GO:0019511(peptidyl-proline hydroxylation);GO:0019797(procollagen-proline 3-dioxygenase activity);GO:0031418(L-ascorbic acid binding);GO:0032963(collagen metabolic process);GO:0055114(oxidation-reduction process);GO:0055114(…	NA	NA	NA	prolyl 3-hydroxylase 2 precursor [Bos taurus];prolyl 3-hydroxylase 2 isoform X2 [Bos indicus x Bos taurus]	NA	1.21688	0.363555	3.34718	1.74295	0.00721615	0.426009	up	yes
MSTRG.7556	LOC104969159	XR_003035590.1;XR_003035591.1;XR_003035588.1;XR_003035589.1	NA	NA	NA	NA	hypothetical protein M91_10256, partial [Bos mutus]	NA	3.09492	11.9255	0.259522	-1.94607	0.00727788	0.427487	down	yes
MSTRG.5723	FOXJ2	XM_005207076.4;XM_024992086.1;NM_001192770.1	GO:0000978(RNA polymerase II proximal promoter sequence-specific DNA binding);GO:0000981(RNA polymerase II transcription factor activity, sequence-specific DNA binding);GO:0005634(nucleus);GO:0005730(nucleolus);GO:0006366(transcription by RNA polymerase II);GO:0042802(identical protein binding);GO:0045944(positive regulation of transcription by RNA polymerase II);GO:0045944(positive regulation of…	NA	NA	NA	Forkhead box protein J2 [Myotis brandtii];forkhead box protein J2 isoform X1 [Bos taurus]	NA	14.768	4.51349	3.27198	1.71016	0.00740372	0.427487	up	yes
MSTRG.13890	LOC112449593	XR_003038186.1;XR_003038185.1	NA	NA	NA	NA		NA	27.7937	8.42271	3.29985	1.7224	0.00741798	0.427487	up	yes
MSTRG.20181	NDUFB1	NM_175809.2	GO:0003954(NADH dehydrogenase activity);GO:0005747(mitochondrial respiratory chain complex I);GO:0016021(integral component of membrane);GO:0055114(oxidation-reduction process);GO:0070062(extracellular exosome)	00190(Oxidative phosphorylation);04723(Retrograde endocannabinoid signaling);04714(Thermogenesis);05010(Alzheimer disease);05012(Parkinson disease);05016(Huntington disease);04932(Non-alcoholic fatty liver disease (NAFLD))	K03957	NA	NADH dehydrogenase [ubiquinone] 1 beta subcomplex subunit 1, partial [Odocoileus virginianus texanus]	NA	1.07236	4.03298	0.265897	-1.91106	0.00743775	0.427487	down	yes
[truncated: 33,838 more rows]

## Sheet: supplementary table3
Following miRNAs do not show significant difference (p-value<0.05 and |logfoldchange|>1).
[truncated: 739 more rows]

[truncated: 5 more sheets: supplementary table4, supplementary table5, supplementary table6, supplementary table7, supplementary table8]
